# Supplementary material for: Comparative genomic analysis of crustacean hyperglycemic hormone (CHH) neuropeptide genes across diverse crustacean species
Source: F1000Res. 2018 Jan 23;7:100. [Version 1] doi: 10.12688/f1000research.13732.1 (PMC6178914; doi:10.12688/f1000research.13732.1)
Supplement: Fasta file for CHH/MIH/GIH sequences in crustaceans and other arthropods [file f1000research-7-14919-s0000.tgz]

Archive with 1 entries (1 files):
- d77d235c-0a6b-43cc-aac1-49b2b361caf9_Dataset_1.txt
