# Supplementary material for: Comparative genomic analysis of crustacean hyperglycemic hormone (CHH) neuropeptide genes across diverse crustacean species
Source: F1000Res. 2018 Jan 23;7:100. [Version 1] doi: 10.12688/f1000research.13732.1 (PMC6178914; doi:10.12688/f1000research.13732.1)
Supplement: Fasta file for CHH/MIH/GIH sequences in crustaceans and other arthropods [file f1000research-7-14919-s0000.tgz › d77d235c-0a6b-43cc-aac1-49b2b361caf9_Dataset_1.txt]

>acanthogammarus_godlewskii.31174
MGFLSLLTTFGVMLILTATPAFGRSMNQMTMNEIPSRIYKPTNDKRFDPTCKGIFDPDLYKKLDAVCQDCYYLYYDEQLTTRCRSDCFMNDTFRYCTVDMLYPEEEYMSIARKLHSKTG*
>acanthogammarus_godlewskii.31175
MGFLSLLTTFGVMLILTATPAFGRSMNQMTMNEIPSRIYKPTNDKRFDPTCKGIFDPDLYKKLDAVCQDCYYLYYDEQLTTRCRSDCFMNDTFRYCTVDMLYPEEEYMSIARKLHSKTG*
>asellus_aquaticus.5484
MDSLGMDGLSSAGSLVTGGKAKRRLFDSSCKGIYDRELFSQLERVCEDCYNLYRKPHVATECRRDCYSTEVFESCLHDLMMHDFVNEYKEMVHMVAGKK*
>asellus_aquaticus.8114
TEMLARQMPTTYFASIAVLCLLVVFVSSFGISEGRTMDSLGMDGLSSAGSLVTGGKAKRRLFDSSCKGIYDRELFSQLERVCEDCYNLYRKPHVATECRRDCYNTEVFESCLKDLMMEDFISEYKEMVHMVAGKK*
>asprogammarus_rhodophthalmus.243
CRAQQEGFPQPVQRGNLSCHFVPRVHLICRGMGQADTMKSFFLVLALLYLSSTTGVEGTDAVSSGITTDWAQQVKDCFSLFGNRDIYEEVSKVCSDCQNIFRLSDVEDKCRANCFWN
>asprogammarus_rhodophthalmus.45772
MAAFRPFTICAVALLLLAVVVGVAYGSPDQLGKFGGPRSPRFIPSSGRFPFSNLLQNRASFLSTGTLMPPSFELGRPKRALFDDSCKGVYDRELFAKLDRVCEDCYNLYRKTSVSYECRRDCYSNPMFENCLYDLMLHEMVDKYAEMVQIVGKK*
>asprogammarus_rhodophthalmus.45773
MAAFRPFTICAVALLLLAVVVGVAYGSPDQLGKFGGPRSPRFIPSSGRFPFSNLLQNRASFLSTGTLMPPSFELGRPKRALFDDSCKGVYDRELFAKLDRVCEDCYNLYRKTSVSYECRRDCYSNPMFENCLYDLMLHEMVDKYAEMVQIVGKK*
>astacus_astacus.18123
MTQSMVWSSVMVVVVLTSSCTGRSLSEDVRVLPQATSAALSDTNVLPQNHSPHSTTVPSTQYHSITKRAVFDTACKGYYDRKIWATLNRACEDCQNLFRKPGVEAGCRKGCFDTSMFTACVANLMLAVDKYEAMAGFVRGT*
>astacus_leptodactylus_3.49658
MSQSMVWSSVMVVVVLTSSCTGRSLSEDVLVLPQATSAALSDTNVLPQNHSPHRRDMEPQYHSITKRAVFDTACKGYYDRKIWATLNRACEDCQNLFRKPGVEAGCRKGCFDTSMFTACVANLMLAVDKYEAMAGFVRGT*
>astacus_leptodactylus_3.53122
MVACRRMWSLVVVVVVVVVVSLGPSGVRGRSVDGSSRLERLLSSGSSSEPLSFLSEDHSVNKRQVFDQACKGIYDRALFKKLDRVCDDCYNLYRKPKVATTCRXGKTAMPIRSFVNASTTFS*
>astacus_leptodactylus_3.86061
KSLSQDSLDLRGSLRGAGLCRSETRPPPAMVSFRTMWSLVLVVVVVAASLGSSGVHGRSVEGSSRMERLLSSGSSSSEPLSFLSQDQSVNKRQVFDQACKGIYDRAIFKKLDRVCEDCYNLYRKPYVATTCRQNCYANSVFRQCLDDLLLIDVVDEYISGVQTVG
>boeckaxelia_potanini.1752
TVLALTLVVGHCLALPLGLYSDWYFHEEECRDIAGNRDLFEEVARVCNDCQNIFRSSKIGDACRKDCFWNEEFKLCVHALQQSAQLPEYMRKIHIIKVG*
>boeckaxelia_potanini.18289
MFVRCKSQSTSLALLLLEYRTHISRKPQTQIRTMGSLSLLTTFGVMAYTLLILTATPASGRSMNQMTMNEIPSRIYKPTNDKRFDPTCKGIFDPDLYKKLDAVCQDCYYLYYDEQLTTRCRSDCFMNDTFRYCTVDMLYPEEEYMSIARKLH
>boeckaxelia_potanini.18290
RNKIHYKPTTYYFHSKATFPNTVLLITYRTHISRKPQTQIRTMGSLSLLTTFGVMAYTLLILTATPASGRSMNQMTMNEIPSRIYKPTNDKRFDPTCKGIFDPDLYKKLDAVCQDCYYLYYDEQLTTRCRSDCFMNDTFRYCTVDMLYPEEEYMSIARKLH
>boeckaxelia_potanini.27617
MAAFRPFTICAAALLVLTVVAGVTYGSPDQLGKFGGLRSPRFIPSSGRFPFSNLLQNRASFLSTGSLMPSSSSELGRPKRALFDDSCKGVYDRELFSKLDRVCEDCYNLYRKTSVSYECRRECYSNPMFENCLYDLMLHEMVDKYAEMVQIVGKK*
>boeckaxelia_potanini.3913
HSKKDSLGTPKRKLSCHFVPRVHRITSMGQADTIKCFSLVLSLLYMCSSNGVEGTDARSSGITTDWAQQVNDCFSLFGNRDIYDEVSKVCSDCQNIFRLSDVEDKCRANCFWNGYFGLCVHALRLTSRFRDYFMATNILKVG*
>brachyuropus_grewingkii.13031
MGSLSLLTTFGVMAYTLLILTTAPAFGRSMNQMTMNEIPSRVYKPTNDKRFDPTCKGIFDPDLYKKLDAVCQDCYYLYYDEQLTTRCRSNCFMNDTFRYCT
>brachyuropus_grewingkii.13891
RELFSKLDRVCEDCYNLYRKTSVSYECRKNCFQSTVYRECVLSLMLPLHRYTNFAHRLYTKLHKKHHHVYTPYTANSVHDIHWYRHSSSGDKENSKNKIGNSVDNIVKIL*
>bragasellus_molinai.1840
AIHCVLQIVILSTILLSRSEGLRFPLSWRRLDIGQDMTQCMGMLGNRDLFENLSRICSDCQNIFRDKGIEGKCRSDCFNSSYFEACVLALELTDKLTDYKMHASILKQG*
>bragasellus_molinai.37759
ERAFCLKFLSNMIANKSCLQRNILLMTISVMIICSQETSGSLIKFQPNTLFEFKSLRCGGEYDREQYMVLTQICDECYNLFRKPSVMAHCRSNCFKNSVFPVCTSYLLMDHDKEEINRKVTLVNGF*
>bragasellus_molinai.70980
MLSGQMPVSLAALCVLVVLASAFTGIESRTMDSLGMDGLPSSTSLISGGKAKRRLFDSSCKGIYDRELFSQLERVCEDCYNLYRKPHVATECRRDCYNTEVFESCLHDLMMHDFVNEYKEMVHMVAGKK*
>bragasellus_molinai.70983
MLSGQMPVSLAALCVLVVLASAFTGIESRTMDSLGMDGLPSSTSLISGGKAKRRLFDSSCKGIYDRELFSQLERVCEDCYNLYRKPHVATECRRDCYNTEVFESCLHDLMMHDFVNEYKEMVHMVAGKK*
>bragasellus_peltatus.12696
SVSLAAVCLIVVLVSTFSVTESRTMDSLGMDGLPSTSLISGGKAKRRLFDSSCKGIYDRELFSQLERVCEDCYNLYRKPHVATECRRDCFMNEIFSSCA
>bragasellus_peltatus.17796
MVTFQSLSEGRIFDAGSLLLNSLGESDSSADVPDVDPDYSIASALRPFRMKRMLFDSNCKGIYDQKMMRRLDDVCDSCYNLYRKPYIATECRKYCYNNGVFESCLNDLLMHDVADEYRNMVQFLGK*
>bragasellus_peltatus.62818
KSCLQRTLLLMAISVIFIYSQETTGSLIKFQPNTLFEFKHLQCGGDYDREQYRTLTQICDECYNIFRKPTVMAQCRSNCFKNSVFSICMSYLLMDHEQDEINKKVTIANGF*
>brandtia_latissima.25488
MGSMSLLTTFGVMTYTLLILTAAPAFARSMNQMTMNELPSRIYKTNIDKRFDPTCKGIFDPELYKKLDAVCQDCYYLYYDEELTTRCRRDCFMNDTFRYCTVDMLYPEEEYVSIARKLHSKAG*
>brandtia_latissima.8222
RLFTICAAALLVLTVVAGVTYGSPDQLGSLMPSSSSELGRPKRALFDDSCKGVYDRELFSKLDRVCEDCYNLYRKTSVSYECRRECYSNPMFENCLYDLMLHEMVDKYAEMVQIVGKK*
>calanus_finmarchicus_1.10913
GVRFRHLSCLANMDMDSDENKERGMNEKMDPVADMVKHVDRNKGVSRKESRNVKNVSNASNDLHYGRGVNDNINYVDEDGNMNHKDMIEDIHKNRDTNKASQREHNTDVWRYLLRRNKQEIRNNEILQTIEQETKDQSKNKVDAKNHKSIEKLPSANCKGLYNPSAYTRLVNICRDCFNIYKEPEVHSLCMGGCFDSQYFMHCAKTLLVEEQTIKTLIDQVGKK*
>calanus_finmarchicus_1.22433
MYYSYLVLSLSFFLVTPLPSSPQKCGGAVPLPTFLFLDKFCEDCYNLYKIEEIFNECRADCFRNDFFYFCLNVTLVDDDTQQKAVDHLVAIDGGQFLGVDVLS*
>calanus_finmarchicus_1.28
MMMQSLTYLLLLLGTAQPRSSQPYQPWLSLLAKYPPYTPPGTLSKRNGGMAEDCRGKYDPSIYTQLDNICEDCYNLYKEPDVHQMCRAECFSSSYFQRCLQALLLEEERFL
>calanus_finmarchicus_1.46485
MQFSIPVLLSIHTLLSIHSTMSWSSPMMRSVRRSPTDQLCGGKLDLKSYLFLNNMCEDCFSIYRDPDVYSACRSGCFSSSYFQGCMETLIVGEQTRGRVGMLLKANSGHGYLGDHQYL*
>calanus_finmarchicus_1.59894
MMGLYSNRRFIANWTIIFLFVNLSNETSNLFTDVVPTNPITIQFIRDIMKASGEVTQHRPSENSIMKYELDKEENERNFFQKWKAIGSDLIRYGKYKLQSIDGIERIQEDSLGCKSKPSLRILKYLGRICEDCYSLYRDADVFQMCRSDCFTSSFFESCMDVMLVSKRTRTKATHL
>calanus_finmarchicus_1.62768
MKPSPARGSPAPVKFLTSEISLKSSRSFTGYFAVIAVFLGILLLVGTADARKMFSPSASRQRSEEEHNSLGCSSSPSLRILKYLDRICDDCYMLYRDSDVYQLCRSDCFSSRFFLGCMDVMMVSKGTRTKAAKFVTLINNYASHT*
>calanus_finmarchicus_1.62769
MKPSPARGSPAPVKFLTSEISLKSSRSFTGYFAVIAVFLGILLLVGTADARKMFSPSASRQRSEEEHNSLGCSSSPSLRILKYLDRICDDCYMLYRDSDVYQLCRSDCFSSRFFLGCMDVMMVSKGTRTKAAKFVTLINNYASHT*
>calanus_finmarchicus_1.8461
MPLLHCGTLGDFIETSFQDLYNKKTFTDVTLVCDDQTQLEAHKIILSACSPVFKEMLLMNPDPHPVIYLTGVKQSDILSILQFMYLGQVTLPQDRVNHILDVARGLQIKEPSKEAIQGEFVKEDHIDLINGTYTNAIKKTSTS
>caligus_rogercresseyi.16951
LSLSLSSHLRGISNKLPLFYIKMVLIISLDTRFLAQLAMLLNLLCSVSGSQVSKRYRPMGFNGGPYHWMGNSQIGTSDGPMTSYFAGIKDKRNYVDLQCRGMYDQGIFAQLDRICEDCYNLYKDAEVHGFCRSNCFSTQTFKQCLQSLLLEKESDFYLEVEFVRCFLYKLKESGEMVSRIVVG
>caligus_rogercresseyi.16952
LSLSLSSHLRGISNKLPLFYIKMVLIISLDTRFLAQLAMLLNLLCSVSGSQVSKRYRPMGFNGGPYHWMGNSQIGTSDGPMTSYFAGIKDKRNYVDLQCRGMYDQGIFAQLDRICEDCYNLYKDAEVHGFCRSNCFSTQTFKQCLQSLLLEKESDFYLEMVEIIGRRRKK*
>caligus_rogercresseyi.3461
MPYRVVLRWIYFAALFHAQTGLSSIVSDSNKCSTIQAVSDFVYLNRICEDCFNLFKELDIYHLCRSKCFGSQYFESCMDFLLIHHNEKMLAADILDDIHQYI*
>cancer_borealis.7482
MFGKMQTMAAVLLVVMVIVLKTGGGAAGPVYPQHTASPVQSQALPGEAKQLRRWKRAPIVDSSCKGQYSMYIWNKLYFVCEDCTNIFRTDGFEAQCRQGCFDTDIFAKCLRELSKDVNEYQIMATSLRGS*
>carcinus_maenas.70332
MMSRANSRFSCQRTWLLSVVVLAALWSFGVHRAAARVINDECPNLIGNRDLYKKVEWICEDCSNIFRKTGMASLCRRNCFFNEDFVWCVHATERSEELRDLEEWVGILGAGRD*
>carcinus_maenas.70333
MMSRANSRFSCQKTWLLAVMVLAALWSLCIQGAAARSNNDDCPNVIGNRDLYKIVDWICEDCANIFRKNGMANLCRRNCFYNNDFLWCIIATENTRHEKKLKEWATILRAGARLK*
>carcinus_maenas.81993
TMLATKSSIDLLYIRAKRLARFYLLLLTFLSHLDFHLLFAPTFTSYFLNLYLSPQKSKSKIFTSQTRDTLGTTTPRKIILATYTRVLQPIFSRNSTNMFQRIITVAAVMVVLIVITLNIDGSEAGPVKSLHTSSLAQSPALPREGRQQHRRSRRALIGVHTRCKGKYSREIWNELYYVCEDCDNLYRKNGFQAECRRNCFDTDIFATCLSVLGKDEKMYQAMATALRGS*
>carcinus_maenas.90040
TTTTTTMVGKSPSLSVVACWVILLAGSLLMQASPTTSSPSFKDKSYQFRLWPGTQREFEFYHCGGEFDAASRKLYSHLSAVCEDCKNYYRSEPLLRQRCMSKCFDNEIFTYCAETLYSIDKFKDYEEMKVQIKA*
>carinurus_bicarinatus.47531
MGSLSLLTTFGVMAYTLLIILTASPAFGRSMNQMTMNEIPSRIYKPNMDKRFDPTCKGIFDPDLYKKLDAVCQDCYYLYYDEQLTTRCRSDCFMNDTFRYCTVDMLYPEEEYVSMARKLHSKAG*
>cherax_quadricarinatus_2.18109
MVACRMMWSLVVVAMVVVVVTLGPTGVRGRSVEGSVRLERLLSAGSSSAPLGFLSQDHSLNKRQVFDQACKGVYDRALFKKLDRVCDDCYNLYRKPYVAASCRANCFDGEMFQACVYDLGLYYDMYMDIREMIKG*
>cherax_quadricarinatus_2.97685
RLHPLLKEVQVAFSAQPSTMSHCAVTLVVVLVVLTTLCSGRSLSSGEVQWLLQTSPYKSLPQEYNVRRRDSGLEYHSVTKRAVFDSQCKGFYDRGVWARLNRVCVDCQNLYRSPEIENECRMGCFATKYFTSCVSNLLLPVDEYQDMAALVRGS*
>cornugammarus_maximus.24586
MAAFRPFTICAAALLLLTVVAGVTYGSPDQLGKFGGLRSPRFIPSSGRFPFSNLLQNRASFLSTGSLMPSSSSELGRPKRALFDDSCKGVYDRELFSKLDRVCEDCYNLYRKTSVSYECRKNCFQSTVYRECVISLMLPLHRYTNFAHRLYTKLHKKHHHVYTPYTANSVHDIHWYKHSSSGDKENNKNKMANSVDSIVKIL*
>cornugammarus_maximus.24587
MPSSSSELGRPKRALFDDSCKGVYDRELFSKLDRVCEDCYNLYRKTSVSYECRKNCFQSTVYRECVISLMLPLHRYTNFAHRLYTKLHKKHHHVYTPYTANSVHDIHWYKHSSSGDKENNKNKMANSVDSIVKIL*
>cornugammarus_maximus.46139
MGSLALLTTFGVMAYTLLILTATPAFGRSMNQMTMNEIPSRIYKPTNDKRFDPTCKGIFDPDLYKKLDAVCQDCYYLYYDEQLTTRCRSDCFMNDTFRYCTVDMLYPEEEYVSIARKLHSKAG*
>daphnia_galeata.10815
MAALQQNGRHPHISYSIRSLLGLAILLVVLLAILPNYPTSAMSALSSGHHSLSKRSFFDINCKGLYDKSIFARLDRICQDCYSLYREPELHTLCRKNCFTTNYFKGCLDALLINDEKDIQRVMKEISIIHQIPI*
>daphnia_galeata.16564
MAFKLPNTFPKSGLVGLLILASVIIAEPPPGISIFPHPLSKHSFTDISKCGGVYDMNIYAQFNQICLNCYNLYRDPEIYRGCRKDCFTSEYFEGCLAVLQITDKKDKIMEDLSIIHRQMESRKEN*
>daphnia_magna.14736
MMAAAQQNGRQSHSSYSTQSLLGIATLLVVLLAVLPSYPSSAMSALSSGHHSLSKRSFFDINCKGLYDKSIFARLDRICQDCYNLYREPELHTLCRSECFTTPFFKACLKVLLLEDQDPDYYRICQDCYNLYREPELHTLCRKNCFTTNYFKGCLDALLINDEKNIQSFMKDISIIHQIPI*
>daphnia_magna.21925
TLLVVLLAVLPSYPSSAMSALSSGHHSLSKRSFFDINCKGLYDKSIFARLDRICQDCYNLYREPELHTLCRXXXXXXXXXFFFLLFFCLFGNAPLYYVSLSFCHYFFSSRAPCFVRVVNAQKEKWIWTVEDGTVQLIRSQPVCVLSSYHLAALFCPLPPFLLCCSRMGKKPTNNLVYSSDSESIYLSNAKANTRIYLYESISLFSAGKI*
>daphnia_magna.22571
PTTDNWEALRAKPLGECATIIQYGNFVRSAQLLFLICSTKTLENTKKMMAAAQQNGRQSHSSYSTQSLLGIATLLVVLLAVLPSYPSSAMSALSSGHHSLSKRSFFDINCKGLYDKSIFARLDRICQDCYNLYREPELHTLCRKNCFTTNYFKGCLDALLINDEKNIQSFMKDISIIHQIPI*
>daphnia_magna.4104
SNSSCKACEVRAHGRECATIIQYGNFVRSAQLLFLICSTKTLENTKKMMAAAQQNGRQSHSSYSTQSLLGIATLLVVLLAVLPSYPSSAMSALSSGHHSLSKRSFFDINCKGLYDKSIFARLDRICQDCYNLYREPELHTLCRKNCFTTNYFKGCLDALLINDEKNIQSFMKDISIIHQIPI*
>daphnia_magna.91605
MTFKLSNQLTAVGLLVLAMAALGTAEPPSGLSIFPHPLSKHSFTEISKCGGVYDMNIYAEFTEICWDCYNLYREPEIYRGCRKDCFTSAYFDGCLDVLQRTYWNTRVPPGYQGSRY*
>dorogostaiskia_parasitica.42442
ILTAAPAFGRSMNQMTMNELPSRIYKTNIDKRFDPTCKGIFDPELYKKLDAVCQDCYYLYYDEELTTRCRRDCFMNDTFRYCTVDMLYPEEEYVSIARKLHSKAG*
>echinogammarus_veneris.12047
ETRLLLVLVLAIVVGQSLALPLGLYSDWYFHEEECRDIAGNRDLYEEVARVCNDCQNIFRSSKIGAACRKDCFWNEEFKLCVHALQQSAQLPEYIRKIHIIKVG*
>echinogammarus_veneris.4012
RASFLSTGSLSPPSSSSDLGRPKRALFDDSCKGVYDRELFAKLDRVCEDCYNLYRKTSVSYECRRECYSNPMFENCLYDLMLHEMVDKYAEMVQIVGKK*
>eriocheir_sinensis_2.18813
MVSRAQSRFSSQRTWLVAAVVLAVLCSFGVQRAAAGIINAECPNMIGNRDIYKKVDWICEDCANIFRIDGLGMLCRKNCFRNIDFLWCVYASERHAQKDDLTRYVSILGQ*
>eriocheir_sinensis_2.19298
YYYYYYCCNMVTQRRVFPVWVLLLAASLLAQNSVVSGAYSDPPLYKLWPGTHREFEHYKCTGEFHKANREHYSVLRKVCEDCTNVFRDNSQILPECMSNCFDNYTFLFCVKHTLRSDRLKDYLESRDEITV*
>eriocheir_sinensis_2.40336
MPGRNVTLTEAVMMVAVVLTLAAALFVSPASSSPVEPLSLRLDLRAQDPNDRKSDNPGSVEVDKRRWHHKRIRRSYVDGSCKGLYSRSVWDDLYNVCKECQNLYRISGLGKDCRRGCFASETFTMCLGDLFKPVDKYLTMAVSLRGS*
>eriocheir_sinensis_2.57937
MVAYRMTSTVALVVVVALGASILILPHAHARSAEGFGRMERLLGQLRGGADSSAAVGDLRVAVEGPAGHPLDKRQAYDRSCKGIYDRSLFSKLEHVCDDCFNLYRSSHVASGCRENCYSNLVFRQCMDDLLLMDMFDEYAKAIRVVGRKK*
>eriocheir_sinensis_2.57938
MVAYRMTSTVALVVVVALGASILILPHAHARSAEGFGRMERLLGQLRGGADSSAAVGDLRVAVEGPAGHPLDKRQAYDRSCKGIYDRSLFSKLEHVCDDCFNLYRSSHVASGCRENCYSNLVFRQCMDDLLLMDMFDEYAKAIRVVGRKK*
>eriocheir_sinensis_2.57939
MVAYRMTSTVALVVVVALGASILILPHAHARSAEGFGRMERLLGQLRGGADSSAAVGDLRVAVEGPAGHPLDKRQAYDRSCKGIYDRSLFSKLEHVCDDCFNLYRSSHVASGCRENCYSNLVFRQCMDDLLLMDMFDEYAKAIRVVGRKK*
>eucarinogammarus_wagii.28818
CNPQTQIRTMGSLSLLTTFGVMAYTLLILTAAPAFGRSMNQMTMNEIPSRIYKTNIDKRFDPTCKGIFDPDLYKKLDAVCQDCYYLYYDEQLTTRCRSDCFMNDTFRYCTVDMLYPEEEYVSIARKLHSKAG*
>eucyclops_serrulatus.25617
EQVFNLRKDIAKEGRNWKLSRKEKKRSIMQYCVFMLMMALVISKGVSGRVHSRRDLAENGMWSREVRMSDECGSIEKNRYATLDKICEDCFTLYNDHDVYSMCKSDCFSTGFFKDCMKMLLIQEDLKERMESYIDDIHANMFGSNNQA*
>eucyclops_serrulatus.8657
MNTSAIFFAVLCIAVCLGQNSAFGGPRRLAIRGGFGEQEKCAGIDRNGYNKLNKICDDCFSLFKEPEIYTLCKADCFGTKFFFGCMEAILVKDDLKTEVAAYLDDVHTSNYHKK*
>eulimnogammarus_cruentus.39006
MGSVSLLTTFGVMAGVMLILTATPAFGRSMNQMTMNEIPSRNFKPMDDKKFDPSCKGVFDPELYRKLDTVCQDCYYLYYDEQLTTRCRSNCFVNDTFRYCTVDMLYPEEEYVSIARKLHSKSG*
>eulimnogammarus_cyaneus.1512
CGYRVRCWKLSCYFVPRVHLITSMGQAGTIKCLSLVLSLLYMCSSNEVEGTDARSSGITTDWAQQVNDCFSLFGNRDIYDEVSKVCSDCQNIFRLSDVGDKCRANCFWNGYFGLCVHALRLTSRFRDYFMATNILKVG*
>eulimnogammarus_cyaneus.325
HRSAPESVRKVCEMTYSQVCVLKKTGTVVATILLLLLLSVQAEAGSISVRPNTRMEFVSLRCRGEFDKKEYSALTRVCEDCNNLFRNRYVYANCNSNCFRNSLFPACVSSLLLDDQMEDFSRRIAVASGDQ*
>eulimnogammarus_cyaneus.44312
MAAFRPFTICAAALLLLTVVAGVAYGSPDQLGSLMPSSSSELGRPKRALFDDSCKGVYDRELFSKLDRVCEDCYNLYRKTSVSYECRRECYSNPMFENCLYDLMLHEMVDKYAEMVQIVGKK*
>eulimnogammarus_cyaneus.58621
YTLLLILTAAPAFGRSMNQMTMNEIPSRFDKTDIDKRFDPSCKGIFDPDLYKKLDAVCQGCYYLYYDEQLTTRCRSNCFINDTFRYCTVDMLYPEEEYVSIARKLHSKAG*
>eulimnogammarus_cyaneus.58624
YTLLLILTAAPAFGRSMNQMTMNEIPSRFDKTDIDKRFDPSCKGIFDPDLYKKLDAVCQGCYYLYYDEQLTTRCRSNCFINDTFRYCTVDMLYPEEEYVSIARKLHSKAG*
>eulimnogammarus_cyaneus.67655
LSRPTCSACCCYTSNSISSFRGAETMGSQRARLLTVLALTLVVGHCLALPLGLYSDWYFHEEECRDIAGNRDLFEEVARVCNDCQNIFRSSKIGDACRKDCFWNEEFKLCVHALQQSAQLPEYMRKIHIIKVG*
>eulimnogammarus_czerskii.10258
MTYSQVCVLKKTGTVVATILLLLLLWVQAEAGSISVRPNTRMEFVSLRCRGEFDKKEYSALTRVCEDCNNLFRNRYVYANCNSNCFRNSLFPACVSSLLLDDQMEDFSRRIAVASGDQ*
>eulimnogammarus_czerskii.50996
MAAFRPFTISAAALLLLTVVAGVAYGSPDQLGKFGGLRSPRFIPSSGRFPFSNLLQNRASFLSTGSLMPSSSSELGRPKRALFDDSCKGVYDRELFSKLDRVCEDCYNLYRKTSVSYECRRECYSNPMFENCLYDLMLHEMVDKYAEMVQIVGKK*
>eulimnogammarus_czerskii.50997
MAAFRPFTISAAALLLLTVVAGVAYGSPDQLGSLMPSSSSELGRPKRALFDDSCKGVYDRELFSKLDRVCEDCYNLYRKTSVSYECRKNCFQSTVYRECVLSLML
>eulimnogammarus_czerskii.50998
MAAFRPFTISAAALLLLTVVAGVAYGSPDQLGSLMPSSSSELGRPKRALFDDSCKGVYDRELFSKLDRVCEDCYNLYRKTSVSYECRRECYSNPMFENCLYDLMLHEMVDKYAEMVQIVGKK*
>eulimnogammarus_czerskii.63920
TTYYFHSKPTFPNTVLLITYRTHISRNPQTQIRTMGFMSLLTTFGVMAYTLLILTATPAFGRSMNQMTMNEIPSRSFKPMDDKKFDPSCKGVFDPDLYRKLDAVCQDCYYLYYDEQLTTRCRSNCFVNDTFRYCTVDMLYPEEEYVSIARKLHSKAG*
>eulimnogammarus_czerskii.63921
TTYYFHSKPTFPNTVLLITYRTHISRNPQTQIRTMGFMSLLTTFGVMAYTLLILTATPAFGRSMNQMTMNEIPSRSFKPMDDKKFDPSCKGVFDPDLYRKLDAVCQDCYYLYYDEQLTTRCRSNCFVNDTFRYCTVDMLYPEEEYVSIARKLHSKAG*
>eulimnogammarus_czerskii.7330
TGGQSPLSRPTCSACCCYTSNSISSFRGAETMGSQRARLLTVLALTLVVGHCLALPLGLYSDWYFHEEECRDIAGNRDLFEEVARVCNDCQNIFRSSKIGDACRKDCFWNEEFKLCVHALQQSAQLPEYMRKIHIIKVG*
>eulimnogammarus_marituji.6235
PATGTETMGSQRARLLTVLALTLMVGHCLALPLGLYSDWYFHEEECRDIAGNRDLFEEVARVCNDCQNIFRSSKIGDACRKDCFWNEEFKLCVHALQQSAQLPEYMRKIHIIKVG*
>eulimnogammarus_marituji.6236
PLSRPTCSACCCYTSNSISSFRGAETMGSQRARLLTVLALTLMVGHCLALPLGLYSDWYFHEEECRDIAGNRDLFEEVARVCNDCQNIFRSSKIGDACRKDCFWNEEFKLCVHALQQSAQLPEYMRKIHIIKVG*
>eulimnogammarus_marituji.62510
MAAFRPFTICAAALLLLTVVAGVAYGSPDQLGKFGGLRSPRFIPSSGRFPFSNLLQNRASFLSTGSLMPPSSSSELGRPKRALFDDSCKGVYDRELFSKLDRVCEDCYNLYRKTSVSYECRRECYSNPMFENCLYDLMLHEMVDKYAEMVQIVGKK*
>eulimnogammarus_marituji.62512
MAAFRPFTICAAALLLLTVVAGVAYGSPDQLGKFGGLRSPRFIPSSGRFPFSNLLQNRASFLSTGSLMPPSSSSELGRPKRALFDDSCKGVYDRELFSKLDRVCEDCYNLYRKTSVSYECRRECYSNPMFENCLYDLMLHEMVDKYAEMVQIVGKK*
>eulimnogammarus_marituji.82906
MGSMSLLTTFGVMAYTLLILTAAPAFGRSMNQMTMNEIPSRIYKPEVDKRFDPSCKGIFDSDLYKKLDTVCQDCYYLYYDEQLTTRCRSNCFVNDTFRYCTVDMLYPEEEYVSIARKLHSKAG*
>eulimnogammarus_marituji.82907
MGSMSLLTTFGVMAYTLLILTAAPAFGRSMNQMTMNEIPSRIYKPEVDKRFDPSCKGIFDSDLYKKLDTVCQDCYYLYYDEQLTTRCRSNCFVNDTFRYCTVDMLYPEEEYVSIARKLHSKAG*
>eulimnogammarus_marituji.82908
MGSMSLLTTFGVMAYTLLILTAAPAFGRSMNQMTMNEIPSRIYKPEVDKRFDPSCKGIFDSDLYKKLDTVCQDCYYLYYDEQLTTRCRSNCFVNDTFRYCTVDMLYPEEEYVSIARKLHSKAG*
>eulimnogammarus_messerschmidtii.39518
TSFQKQSPLSRPTCSACCCYTSNSISSFRGAETMGSQRARLLTVLALTLMVGHCLALPLGLYSDWYFHEEECRDIAGNRDLFEEVARVCNDCQNIFRSSKIGDACRKDCFWNEEFKLCVHALQQSAQLPEYMRKIHIIKVG*
>eulimnogammarus_messerschmidtii.40584
MAAFRPFTICAAALLLLTVVAGVAYGSPDQLGKFGGLRSPRFIPSSGRFPFSNLLQNRASFLSTGSLMPSSSSSSELGRPKRALFDDSCKGVYDRELFSKLDRVCEDCYNLYRKTSVSYECRRECYSNPMFENCLYDLMLHEMVDKYAEMVQIVGKK*
>eulimnogammarus_messerschmidtii.53563
MGSMSLLTTFGVMLILTAVPAFGRSMNQMTMNEIPSRIYKTNIDKRFDPSCKGIFDPDLYKKLDAVCQDCYYLYYDEQLTTRCRSDCFMNDTFRYCTVDMLYPEEEYVSIARKLHSKAG*
>eulimnogammarus_similis.58344
MGTMSLLTTFGVMLVLTAAPAFGRSMNQMTLNEIPSRIYKTNIDKRFDPSCKGIFDPDLYKKLDAVCQDCYYLYYDEQLTTRCRSDCFMNDTFRYCTVDMLYPEEEYVSIARKLHSKAG*
>eulimnogammarus_similis.62866
MAAFRPFTIRAAALLLLTVVAGVAYGSPDQLGKFGGLRSPRFIPSSGRFPFSNLLQNRASFLSTGSLMPSSSSSELGRPKRALFDDSCKGVYDRELFSKLDRVCEDCYNLYRKTSVSYECRRECYSNPMFENCLYDLMLHEMVDKYAEMVQIVGKK*
>eulimnogammarus_similis.62867
MAAFRPFTIRAAALLLLTVVAGVAYGSPDQLGKFGGLRSPRFIPSSGRFPFSNLLQNRASFLSTGSLMPSSSSSELGRPKRALFDDSCKGVYDRELFSKLDRVCEDCYNLYRKTSVSYECRRECYSNPMFENCLYDLMLHEMVDKYAEMVQIVGKK*
>eulimnogammarus_similis.62871
MAAFRPFTIRAAALLLLTVVAGVAYGSPDQLGKFGGLRSPRFIPSSGRFPFSNLLQNRASFLSTGSLMPSSSSSELGRPKRALFDDSCKGVYDRELFSKLDRVCEDCYNLYRKTSVSYECRRECYSNPMFENCLYDLMLHEMVDKYAEMVQIVGKK*
>eulimnogammarus_similis.62872
MAAFRPFTIRAAALLLLTVVAGVAYGSPDQLGKFGGLRSPRFIPSSGRFPFSNLLQNRASFLSTGSLMPSSSSSELGRPKRALFDDSCKGVYDRELFSKLDRVCEDCYNLYRKTSVSYECRRECYSNPMFENCLYDLMLHEMVDKYAEMVQIVGKK*
>eulimnogammarus_testaceus.24321
RFIPSSGRFPFSNLLQNRASFLSTGSLMPSSSSELGRPKRALFDDSCKGVYDRELFSKLDRVCEDCYNLYRKTSVSYECRKNCFQSTVYRECVLSLMLPLHRYTNYAHRLYTKLHKKHHHVYTPYTANNVHDIHWYRHSSNGDKENSKNKMGNSVDSIVKIL*
>eulimnogammarus_testaceus.61089
MGSMSLLTTFGVMAYTLLILTAAPAFGRSMNQMTMNEIPSRIYKTDIEKRFDPSCKGIFDPELYKKLDAVCQDCYYLYYDEQLTTRCRSNCFVNDTFRYCTVDMLYPEEEYVSIARKLHSKAG*
>eulimnogammarus_ussolzewii.44002
MGSMSLLTTFGVMAYTLLILNAAPAFGRSMNPMTMNEIPSRIDNPNIEKRLFDLSCKGIFDTELYKKLDAVCNGCYYLYFDEQITTRCRSDCFMNDTFRYCTVDMLYPEEEFVSIARKLHSKAG*
>eulimnogammarus_violaceus.14125
MAAFRPFNICAAALFLLTVVAGVSYGSPDQLGKFGGLRSPRFIPSSGRFPFSNLLQNRASFLSTGSLMPSSSSELGRPKRALFDDSCKGVYDRELFSKLDRVCEDCYNLYRKTSVSYECRKNCFQSTVYRECVLSLMLPLHRYTNYAHRLYTKLHKKHHHVYTPYTANSVHDIHWYRHSSSGDKENSKNKMGNSVDSIVKIL*
>eulimnogammarus_violaceus.34654
MGSMSLLTTFGVMTYTLLIFTTAPAFGRSMNPMTMNEIPSRIYKTNIDKRFDPSCKGIFDPDLYKKLDAVCQDCYYLYYDEQLTTRCRSDCFMNDTFRYCTVDMLYPEEEYVSIARKLHSKAG*
>eulimnogammarus_viridulus.52286
LSRPTCSACCCYTSNSISSFRSAETMGSQRARLLTVLALTLMVGHCLALPLGLYSDWYFHEEECRDIAGNRDLFEEVARVCNDCQNIFRSSKIGDACRKDCFWNEEFKLCVHALQQSAQLPEYMRKIHIIKVG*
>eulimnogammarus_vittatus.40950
MGSMSLLTTFGVMAYTLLILTAAPAFGRSMNQMTMNEIPSRIYKTNIDKRFDPSCKGIFDPDLYKKLDAVCQDCYYLYYDEQLTTRCRSDCFMNDTFRYCTVDMLYPEEEYVSIARKLHSKTG*
>eulimnogammarus_vittatus.40953
MGSMSLLTTFGVMAYTLLILTAAPAFGRSMNQMTMNEIPSRIYKTNIDKRFDPSCKGIFDPDLYKKLDAVCQDCYYLYYDEQLTTRCRSDCFMNDTFRYCTVDMLYPEEEYVSIARKLHSKTG*
>eulimnogammarus_vittatus.40954
MGSMSLLTTFGVMAYTLLILTAAPAFGRSMNQMTMNEIPSRIYKTNIDKRFDPSCKGIFDPDLYKKLDAVCQDCYYLYYDEQLTTRCRSDCFMNDTFRYCTVDMLYPEEEYVSIARKLHSKTG*
>euphausia_superba.12949
NPLRHRTFLQPSTSVHQGMKYQANSNTELYNAQRLIIVFVVVSALALVLPAQAAPWDTGSERVCGSIFGQRHIALKVEQVCRDCENLSRSYQTAFNCRKDCYTSETYTKCLMMVVEEKSKDLVNQYMSMISMLQGTK*
>euphausia_superba.26757
IMTYTLKLTIVTVALVSCGLFPLVNNVSARIIEPLNSISMMPNLLRAAIFKHFPFASKRSRFDPSCKGHQIPGLYEKLSHLCNDCYNLYRDVVSRRKMQGELFYNDQFNQCVWIYLEQM
>euphausia_superba.39004
MFPLLQRFLPGRIVSHFIPRAISNAIPGAAIVTEQISFASQLRTFVSVTQNTNVTPLKPLLQVTLPSLTQTCGMKVKGRLKRRCKDCYFVWREGRMYNMCKSKGRHKQMSMVKKDKNTWLLTHATQGTTRAW*
>eurytemora_affinis.1126
MDNEREMLSIILLLLALVNISNGFLVWDNSAQSKRNSGMPEVCRGRYDAAIFTQLENICEDCYNLYKEPDVHQLCRSECFGSSFFKQCLEALLMVEDEYVNMAEIIGK*
>eurytemora_affinis.1127
SQRTSLLCLTMDNEREMLSIILLLLALVNISNGFLVWDNSAQSKRNSGMPEVCRGRYDAAIFTQLENICEDCYNLYKEPDVHQLCRSECFGSSFFKQCLEALLMVEDEYVNMAEIIGK*
>eurytemora_affinis.13852
GAKTYPGQPIRMRDLKSVLVLHSLLVLLVLLILLQDSSSHSTPTRRRFAQDRVRSNSIQSYVSHLRRSQRREEGGSYLSCSSSSPSLQMVKFLDKICEDCYYLYMEAEIRSSCRSRCFTSRYMEGCLILTMVNTTSRTLAKKYISHLNN*
>eurytemora_affinis.37128
MVGNFYHIKILVLVLLLNSALGRIFTKPDRRSQAGFEDGMCTSPPSLQMAKFLDRICEDCYRLYRDIDVYQMCRSGCYGSEYFLNCMNSIMVSTSTKSKAVHFLNLINNFST*
>eurytemora_affinis.65856
SSGTDFFTLDDTDTKQFANLGCFGLYDKSSFLKKTLICHDCYSLFRDPEVFNACRKNCFYNNAFQVHFSFITIFCLFFIFTIKCSFSLCYNAVFQVHFPFSF
>eurytemora_affinis.86504
ERHIMFSKRVTVASVLCLLHLTLQAGTSSIRRSVTSLRTQRSVDDVSYLGCLSSVPSMQMVLFLDHICVDCFNLYNEIEIYSYCRSRCYNSNFMDGCMEAVGSDAATISKAHTYRFYLNLI*
>eurytemora_affinis.8718
MVRLCLLLFSVYLLRTEGRIAGSRTGNRAGSHNQPASCTRTLTYSRYYDLNRVCNDCFKLYDDPHIYGLCRGECFTSQYFYGCLSAIQHEDAQLLNEDIDTIRGWLDSDS*
>eurytemora_affinis.8719
MSLNIPNVPKINGLLNLPPPSHLRRGYIKVRIQDWREKTRNQRTRIMLKMVRLCLLLFSVYLLRTEGRIAGSRTGNRAGSHNQPASCTRTLTYSRYYDLNRVCNDCFKLYDDPHIYGLCRGECFTSQYFYGCLSAIQHEDAQLLNEGSNLSNILEILTLSAAG*
>gammarus_chevreuxi.4662
MGSPGARLLMVLALALVVGQCLALPLGLYSDWYFHEEECRDIAGNRDLYEEVARVCNDCQNIFRSNKIGAACRKDCFWNEEFKLCVHALQQSAQLPEYMRKIHIIKVG*
>gammarus_lacustris.10398
MGSRSLLTTVGIIAYTLLTLTAAPASCRSMNAMTMNEIPSRIYKNNIDKRFDTSCKGIFDPELYKKLDAVCQDCYYLYYDEQLTTRCRRDCFMNDTFRYCTVDMLYPEEEYVSIARKLHSKAG*
>gammarus_lacustris.10399
MGSRSLLTTVGIIAYTLLTLTAAPASCRSMNAMTMNEIPSRIYKNNIDKRFDTSCKGIFDPELYKKLDAVCQDCYYLYYDEQLTTRCRRDCFMNDTFRYCTVDMLYPEEEYVSIARKLHSKAG*
>gammarus_lacustris.24083
MAAFRPFTICAVALILLAVVAGMSYGSPDQLGKSGGLRSPRFIPSSSGRFPFSNLLQNRASFLSTGSLMPSSSELGRPKRALFDDSCKGVYDRELFGKLDRICEDCYNLYRKTSVSYECRRECYSNPMFENCLYDLMLHEMVDKYAEMVQIVGKK*
>gammarus_lacustris.25531
SRPPSSSCFWYSRLAKGINSFRSTEMMISPRVRLLMVLALTLVVGQCVALPLGLYTDWYFHEEECRDIAGNRDLFEEVARVCNDCQNIFRSSKIGAACRKDCFWNEEFKLCVHALQQSAQLPEYMRKIHIIKVG*
>gammarus_lacustris.67954
QHLHSINQLLRVPDQVCEMTDSQVCVLKNTGTVVATILLLLLLCVKAEAVSVLPFTRMEFVSLRCRGEFDKKEYGYLIQVCEDCKNVFKGPGVYSDCLSNCFHNDMFPTCLDSLKMVDQME
>garjajewia_dershawini.34449
MGSLSLLTTFGVMAYTLLILTAAPAFGRSMNQMTMNEIPSRIYKTNVDKRFDPTCKGIFDPELYKKLDAVCQDCYYLYYDEQITTRCRSDCFMNDVFRYCTVDMLYPEEEYVSIARKLHSKAG*
>garjajewia_dershawini.34450
MGSLSLLTTFGVMAYTLLILTAAPAFGRSMNQMTMNEIPSRIYKTNVDKRFDPTCKGIFDPELYKKLDAVCQDCYYLYYDEQITTRCRSDCFMNDVFRYCTVDMLYPEEEYVSIARKLHSKAG*
>gmelinoides_fasciatus.39791
MGSMSLLSTIGVIAYTLLTLTAAPAFGRSMNSMTMNEIPSRIYKTNIDKRFDPACKGIFDPELYKKLDAVCQDCYYLYYDEQLTARCRSDCFMNDTFRYCTVDMLYPEEEYVSIARKLHSKAG*
>gmelinoides_fasciatus.39792
MGSMSLLSTIGVIAYTLLTLTAAPAFGRSMNSMTMNEIPSRIYKTNIDKRFDPACKGIFDPELYKKLDAVCQDCYYLYYDEQLTARCRSDCFMNDTFRYCTVDMLYPEEEYVSIARKLHSKAG*
>heterogammarus_sophianosii.27117
AAFRSFTICAAALFLLTVVAGVTYGSPDQLGKFGGLRSPRFIPSSGRFPFSNLLQNRASFLSTGSLMPSSSSELGRPKRALFDDSCKGVYDRELFSKLDRVCEDCYNLYRKTSVSYECRKNCFQSTVYRECVLSLMLPLHRYTNYAHRLYTKLHKKHHHVYTPYTANSVHDIHWYRHSSNGDKENSKNKMGNSVDSIVKIL*
>heterogammarus_sophianosii.42249
RKKIHYKPTTYYFHSKPTFPNTALLITYRTHISCNPQTQIRTMGSLSLLTTFGVMAYTLLLILTAAPAFGRSMNQMTMNEIPSRIYKTNIDKRFDPTCKGIFDPDLYKKLDAVCQDCYYLYYDEQLTTRCRSDCFMNDTFRYCTVDMLYPEEEYVSIARKLHSKAG*
>heterogammarus_sophianosii.4528
MGQADTIKCFSLVLSFLYMCSSNGVEGSDARSSGITTDWAQQVNDCFSLFGNRDIYDEVSKVCSDCQNIFRLSDVEDKCRANCFWNGYFGLCVHALRLTSRFRHYFMTTNILKVG*
>heterogammarus_sophianosii.61003
RPTCSACCCYTRQAQSISSFRGAETMGSQRARLLMVLALTLVVGHCLALPLGLYSDWYFHDEECRDIAGNRDLFEEVARVCNDCQNIFRSSKIGDACRKDCFWNEEFKLCVHALQQSAQLPEYMRKIHIIKVG*
>homalogammarus_brandtii.2342
SRPTCSVCCCYTRQAQSISSFRGAEMMGSQRARLLTVLALTLMVGHCLALPLGLYSDWYFHDEECRDIAGNRDLFEEVARVCNDCQNIFRSSKIGDACRKYCFWNEEFKLCVHALQQSAQLPEYMRKIHIIKVG*
>homalogammarus_brandtii.36551
MTYCQVCVLKKTGTFVATILLLLLLCVQAEAGSISVRPNTRMEFVSLRCRGEFDKKEYSALTRVCEDCNNLFRNRYVYTNCNSNCFRNSLFPACVSSLLLD
>homarus_americanus.1953
MFACRTLCLVVVMVASLGTSGVGGRSVEGVSRMEKLLSSSNSPSSTPLGFLSQDHSVNKRQVFDQACKGVYDRNLFKKLDRVCEDCYNLYRKPFVATTCR
>homarus_americanus.57119
QREDMNNLFSIQTTTLSYTKMLVTVMVILVFTSSCSGRSWLIDGDEDLQLSQYHSLNKRAVFDSACKGYYDREFWGKLSRVCWDCENLFRQPGYQDKCSEGCFVTTDFTQCVKALLLNVEEYNELAELVRG*
>homarus_americanus.6983
MVASLGTSGVGGRSVEGVSRMEKLLSSISPSSTPLGFLSQDHSVNKRQVFDQACKGVYDRNLFKKLNRVCEDCYNLYRKPFIVTTCRQNCFEGDTFPRCVMDLGLDLELFLEFRDMIKG*
>hyalella_azteca_3.8858
MLFAVTASHYLLATLAIFSVVLLPVPGSGHLSDVSSETMACAYLMGSELPVREADRVCDQCVQLFPVPDLGRLCRKSCYINMDFAACATIVNKARASGTLRD*
>hyalella_azteca_3.8859
MLFAVTASHYLLATLAIFSVVLLPVPGSGHLSDVSSETMACAYLMGSELPVREADRICDQCVQLFPVPDLGRLCRKSCYINMDFAACATIVNKARASGTLRD*
>hyalellopsis_carinata.16779
MTYSQVCVLKKTGTVVATILLLLLLCVQAEGGSISVRPNTRMEFVSLRCRGEFDKKEYSALTRVCEDCNNLFRNRYVYANCNSNCFRNSLFPACVSSLLLDDQMEDFSRRIAVASGGDQ*
>hyalellopsis_carinata.20376
MGSMSLLTTFGIMAYTLLILTASPAFGRSMNQMTMNEIPGRIYKTNIDKRFDPSCKGIFDPDLYKKLDAVCQDCYYLYYDEQLTTRCRSDCFMNDTFRYCTVDMLYPEEEYVSIARKLHSKTG*
>hyalellopsis_carinata.38985
AFRPFTICAAALLLLTVAAGVSYGSPDQLGKFGGLRSPRFIPSSGRFPFSNLLQNRASFLSTGSLMPSSSSELGRPKRALFDDSCKGVYDRELFSKLDRVCEDCYNLYRKTSVSYECRRECYSNPMFENCLYDLMLHEMVDKYAEMVQIVGKK*
>hyalellopsis_carinata.38986
AFRPFTICAAALLLLTVAAGVSYGSPDQLGKFGGLRSPRFIPSSGRFPFSNLLQNRASFLSTGSLMPSSSSELGRPKRALFDDSCKGVYDRELFSKLDRVCEDCYNLYRKTSVSYECRRECYSNPMFENCLYDLMLHEMVDKYAEMVQIVGKK*
>hyalellopsis_carinata.65354
STSGLSQSPLSRPTCSACCCYTRQTKSISSFRGAETMGSQSARLLTVLALTLVVGHCLALPLGLYSDWYFHEEECRDIAGNRDLFEEVARVCNDCQNIFRSSKIGDACRKDCFWNEEFKLCVHALQQSTQLPEYMRKIHIIKVG*
>hyalellopsis_costata.56542
MGSMSLLTTFGIMACTLLIFTASPAFGRSMNQMTMNEIPGRIYKTNIDKRFDPTCKGVFDLELYKKLDAVCQDCYYLYYDEQLTTRCRSDCFMNDTFRYCTVDMLYPEEEYVSIARKLHSKTG*
>hyalellopsis_costata.7859
LSRPTCSACCCYTRQTKRISSFRGAETMGSQSARLLTVLALTLMVGHCLALPLGLYSDWYFHEEECRDIAGNRDLFEEVARVCNDCQNIFRSSKIGDACRKDCFWNEEFKLCVHALQQSTQLPEYMRKIHIIKVG*
>hyalellopsis_setosa.2915
MGSMSLLTTFGIMAYTLLIFTASPAFGRSMNQMTMNEIPGRIYKTNIDKRFDPTCKGIFDPELYKKLDAVCQDCYYLYYDEQLTTRCRSDCFMNDTFRYCTVDMLYPEEEYVSIARKLHSKTG*
>hyalellopsis_setosa.56161
MTYSQKTGTVVATILLLLLLCVQAESGSISVRPNTRMEFVSLSCHGEFDKKEYSALTRVCEDCNNLFRNRYVYANCNLNCFRNSLFPACVSSLLLDDQMEDFSRRIAVASGGDQ*
>hyalellopsis_setosa.56162
MTYSQVCVLKKTGTVVATILLLLLLCVQAESGSISVRPNTRMEFVSLSCHGEFDKKEYSALTRVCEDCNNLFRNRYVYANCNLNCFRNSLFPACVSSLLLDDQMEDFSRRIAVASGGDQ*
>hyalellopsis_setosa.59502
MAAFRPFTICAAALLLLTVVAGVSYGSPDQLGKFGGLRSPRFIPSSGRFPFSNLLQNRASFLSTGSLMPSSSSSELGRPKRALFDDSCKGVYDRELFSKLDRVCEDCYNLYRKTSVSYECRRECYSNPMFENCLYDLMLHEMVDKYAEMVQIVGKK*
>hyalellopsis_setosa.59507
MAAFRPFTICAAALLLLTVVAGVSYGSPDQLGKFGGLRSPRFIPSSGRFPFSNLLQNRASFLSTGSLMPSSSSSELGRPKRALFDDSCKGVYDRELFSKLDRVCEDCYNLYRKTSVSYECRRECYSNPMFENCLYDLMLHEMVDKYAEMVQIVGKK*
>hyalellopsis_setosa.79891
KPTCSVCCCYTRQTKSISRFRGAETMGSQSARLLTVLVLTLVVGHCLALPLGLYSDWYFHEEECRDIAGNRDLLEEVARVCNDCQNIFRSSKIGDACRKDCFWNEEFKLCVHALQQSTQLPEYMRKIHIIKVG*
>hyalellopsis_stebbingi.11665
VSYGSPDQLGKFGGLRSPRFIPSSGRFPFSNLLQNRASFLSTGSLIPSSSSELGRPKRALFDDSCKGVYDRELFSKLDRVCEDCYNLYRKTSVSYECRRECYSNPMFENCLYDLMLHEMVDKYAEMVQIVGKK*
>hyalellopsis_stebbingi.36667
MTYSQVCVLRKTGTVVATILLLLLLCVQAEAGSISVRPNTRMEFVSLRCRGEFDKKEYSALTRVCEDCNNLFRNRYVYANCNSNCFRNSLFPACVSSLLLDDQMEDFSRRIAVVSGDQ*
>hyalellopsis_stebbingi.48560
MGSMSLLTTFGIMAYTLLIFTASPAFGRSMNQMTMNEIPGRIYKTNIDKRFDPTCKGIFDPDLYKKLDAVCQDCYYLYYDEQLTTRCRSDCFMNDTFRYCTVDMLYPEEEYVSIARKLHSKAG*
>hyalellopsis_stebbingi.77317
GNRVQSPLSRHTCSACCCYTRQTKSISSFRGAETMGSQRARLLTVLTLTLVVGHCLALPLGLYSDWYFHEEDCRDIAGNRDLFEEVARVCNDCQNIFRSSKIGDACRKDCFWNEEFKLCVHALQQSAQLPEYMRKIHIIKVG*
>lepeophtheirus_salmonis.14416
MKGVQLQIDSSNLILKVLFSLLIIQSIFEFANGVSVTRRATFEGDGCKAALDLKTFSTLNQICDDCFELYKAPEIYSLCRSDCFGSKYFFGCMENLLVKEDMKGQVARYLDGIHTNYYNLIN*
>lepeophtheirus_salmonis.15809
MPLRKQFPSSFAVPPFLLSLVLGLLFQHFPIVKPESECSSIKSVSDFVYLNRICEDCFNLFKEWDIYHLCRSKCFGSEYFESCMDFLLIHHNEKMLAVEILEDIHQYI*
>lepeophtheirus_salmonis.9539
LIILFPLLFKFIAMTDKTQLIKCFNYRLLAHLAVLFNILSISSSLGNQIEKRFRPMGFNGGPYSWIGSSEGPMTSYFAGIKDKRNYVDLQCRGMYDQGMFAQLDRICEDCYNLYKDAEVHGFCRSDCFSSHTFKQCLQSLLLEKESEFYLEMVEIIGKRRKK*
>lepeophtheirus_salmonis.9540
MQLIKCFNYRLLAHLAVLFNILSISSSLGNQIEKRFRPMGFNGGPYSWIGSSEGPMTSYFAGIKDKRNYVDLQCRGMYDQGMFAQLDRICEDCYNLYKDAEVHGFCRSDCFSSHTFKQCLQSLLLEKESEFYLEMVEIIGKRRKK*
>linevichella_vortex.44761
MGSMSLLATIGVIAYTLLTLTAAPAFGRSMNSMTMNEIPSRIYKTNIDKRFDPACKGIFDPDLYKKLDAVCQDCYYLYYDEQLTARCRSDCFMNDTFRYCTVDMLYPEDEYVSIARKLHSKAG*
>linevichella_vortex.56934
SRPTSSTFYCYTRQAKSINSFRGAERMGSPRARLLMVLALTLVVGQGLALPLGLYSDWYFHEEECRDIAGNRDLFEEVARVCNDCQNIFRSSKIGDACRKDCFWNEEFKLCVHALQQSAQLPEYMRKIHIIKVG*
>litopenaeus_vannamei_1.12034
EASPLTVEPKPLFGLSRSRSCSQTSIPSENAITGVLPCVLSLQYPPAFATATMVSFLSLRMVCSAALVSLLVLALSSRSAFARSVDGVGRLEKLLSSSSSSSGSSSPLDALGGDHSVNKRDTFDHSCKGIYDRELFRKLDRVCEDCYNLYRKPYVATECKSNCFVNKRFNVCVADLRHDVSRFLKMAKFLRYP*
>litopenaeus_vannamei_1.22125
MWAVPSSRQGSGHFSPKATRLMASPRRTPSILKKACQVALVAAVLYGLLTAPASARFIDDECVGAMGNRNIYEKVARVCDDCSNIFRLPNVGESCRRNCFYNEDFLWCIMASERHAEVEQFNRWISILKAGRK*
>litopenaeus_vannamei_1.51328
MDNKIAFVSASVLLLVAVLASHNGVHARSVVPEGLQELEIPRQESDMFAVRRKRQVFDASCKGVYDRGLWAKLNNACLDCQNIYRGNPAIEGECRQNCFGTEVFYGCIKALKLPTKNYLYFAEVLRES*
>litopenaeus_vannamei_1.66438
RMQWANVRKANQEKKDLSQSPIWPLIGSSIRPVKVSIHQVNCSATVMRAAFPYKGKPGRWKASAISHHHVRSSGPFSAVMSGCAMWVILALTASCSVMCHARIMDPGHSRPPFHPLSPPSPSTSSSSASALRVAKRDVFDPSCKGIYNRAIWAKLNRACEDCQNLFRDEMGIYESCREKCFDTKIFPACVIELSLNLNEYMFEAELIREL*
>macrobrachium_nipponense.40541
MQSFTRSCLALLPLSLPQKCIGAMSAVASRLLHTVIQRPVDSAVKFPSTLLQPSIPTLVQSCGMKMKGRLRLRCDDCYFVMREGRMYVMCKSKPRHKQMAMKKKEKNTWILSHATQGPRGLFCKHREW*
>macrobrachium_nipponense.55994
MIRSSVMGPTMCLVVLLLVATHQTSAWSVDGLARIEKLLSTSSSASAASPTRGQGLNLKKRAILDQSCKGIFDRELFKKLDRVCDDCYNLYRKPYVAIDCREGCYQNLVFRQCIQDLQLMDQLDEYANAVQVVGK*
>macropereiopus_parvus.22139
TCSACCCYTRQTKSISSFRGAETMGSQRARLLTVLALTLVVGNCLALPLGLYSDWYFHEEECRDIAGNRDLFEEVARVCNDCQNIFRSSKIGDACRKDCFWNEEFKLCLHALQQSAQLPEYMRKIHIIKVG*
>macropereiopus_parvus.35016
LHSPRFIPSSGRFPFSNLLQNRASFLSTGSLMPSSSSSSELGRPKRALFDDSCKGVYDRELFSKLDRVCEDCYNLYRKTSVSYECRRECYSSPMFENCLYDLMLHEMVDKYAEMVQIVGKK*
>macropereiopus_parvus.47730
MGSMSLLTTFGVMAYTLLIFTAAPAFGRSMNQMTMNEIPSRIYKPNIDKRFDPTCKGIFDPDLYKKLDAVCQDCYYLYYDEQLTTRCRSDCFMNDTFRYCTVDMLYPEEEYVSIARKLHSKAG*
>macropereiopus_parvus.61624
DSLGRPKRKLSCHFVPRVHLITSMGQADTMKCFSLVLSLLYMCSSNGVEGTDASRSGITTDWAQQVNDCFSLFGNRDIYDEVSKVCSDCQNIFRLSDVEDKCRANCFWNGYFGLCVHALRLTSRFRDYFMATNILKVG*
>macropereiopus_wagneri.18491
MGSMSLLTTFGVMAYTLLILTAAPAFGRNINPMTMNEIPSRIYKMNVDKRFDPSCKGIFDPDLYKKLDAICQDCYYLYYDEQLTTRCRSNCFMNDTFRYCTVDMLYPEDEFMSIARKLHSKAG*
>macropereiopus_wagneri.18492
MGSMSLLTTFGVMAYTLLILTAAPAFGRNINPMTMNEIPSRIYKMNVDKRFDPSCKGIFDPDLYKKLDAICQDCYYLYYDEQLTTRCRSNCFMNDTFRYCTVDMLYPEDEFMSIARKLHSKAG*
>macropereiopus_wagneri.18493
MGSMSLLTTFGVMAYTLLILTAAPAFGRNINPMTMNEIPSRIYKMNVDKRFDPSCKGIFDPDLYKKLDAICQDCYYLYYDEQLTTRCRSNCFMNDTFRYCTVDMLYPEDEFMSIARKLHSKAG*
>meganyctiphanes_norvegica.89749
VMTSTSALTIVAVAIVACCLSPLGCIVSARNLDPLSTGAMAKLLGGASLPQNSIAKRNVFDPTCKGIYNREIFGRLNHVCEDCYNLYRDPSVAVKCRSDCFGNATFEQCLYDLLRQNEAEDFSKIIRTLGK*
>meganyctiphanes_norvegica.89750
VMTSTSALTIVAVAIVACCLSPLGCIVSARNLDPLSTGAMAKLLGGASLPHNSIAKRNVFDPSCKGYYNREIFLKLNQVCNDCYNLYRDPSVAVNCKDNCFGGDQFITCVEGLKGNLEEHIGMQRHLAWDILD*
>meganyctiphanes_norvegica.89751
TVSPERGTPYNIILLSPSQPTHTTIVMTSTSALTIVAVAIVACCLSPLGSVVSARNLEPLSTGAMAKLLGGASLPQNSIAKRNVFDPSCKGYYNREIFLKLNHVCDDCYNLYRDPSVGVKCKANCFTGHEFTACIEGLTLAQNIKNLYRDQQQHIALDIME*
>meganyctiphanes_norvegica.89752
VMTSTSALTIVAVAIVACCLSPLGCIVSARNLDPLSTGAMAKLLGGASLPQNSIAKRNVFDPTCKGIYNREIFGRLNHVCEDCYNLYRDPSVAVKCRDNCFSGDQFIKCVEGLQGNLEEHIGMQRHLAWDIME*
>meganyctiphanes_norvegica.89753
TVSPERGTPYNIILLSPSQPTHTTIVMTSTSALTIVAVAIVACCLSPLGSVVSARNLEPLSTGAMAKLLGGASLPQNSIAKRNVFDPSCKGYYNREIFLKLNHVCDDCYNLYRDPSVGVKCKSDCFGNPVFEQCLFDLLRENEAEDFTKIIRTLGK*
>micruropus_glaber.31522
RDIAGNRGQSSLSRPTSSTFHCYTRQAKSINSFRGAERMGSPRARLLMVLALTLVVGQGLALPLGLYSDWYFHEEECRDIAGNRDLFEEVARVCNDCQNIFRSSKIGEACRKDCFWNEEFKLCVHALQQSAQLPEYMRKIHIIKVG*
>micruropus_glaber.32573
MAAFRPFTVCAVALLLLAVVAGVSYGSPDQLGSLMPSSFELGRPKRALFDDSCKGVYDRELFSKLDRVCEDCYNLYRKTSVSYECRRECYSNPMFENCLYDLMLHEMVDKYAEMVQVVGKK*
>micruropus_glaber.32574
MAAFRPFTVCAVALLLLAVVAGVSYGSPDQLGKSGGLRSPRFIPSSGRFPFSNLLQNRATFLSTGSLMPSSFELGRPKRALFDDSCKGVYDRELFSKLDRVCEDCYNLYRKTSVSYECRRECYSNPMFENCLYDLMLHEMVDKYAEMVQVVGKK*
>micruropus_glaber.43680
MGSKSLLATIGVIAYTLLTLTAAPAFGRSMNSMTMNEIPSRIYKTNIEKRFDPACKGIFDPDLYKKLDSICQDCYYLYYDEQLTARCRSDCFMNDTFRYCTVDMLYPEEEYVSIARKLHSKAG*
>micruropus_glaber.43681
MGSKSLLATIGVIAYTLLTLTAAPAFGRSMNSMTMNEIPSRIYKTNIEKRFDPACKGIFDPDLYKKLDSICQDCYYLYYDEQLTARCRSDCFMNDTFRYCTVDMLYPEEEYVSIARKLHSKAG*
>micruropus_glaber.59646
ASSFRTHQSAPESSRKVCEMTNSQVCVLKKRGTVIAPILLLLLLCVQAEASSISVLPNTRMEFVSLRCRGEFDKKGYSQLIRVCEDCDNLYITKYVYANCISNCFRNSMFPFCVSTLMKGGQMEDFSRRVAVANGDR*
>micruropus_parvulus.44012
MAAFRPFTLCAVALLLLAVLAGVAYGSPDQLGKFGGPRSPRFIPSSGRFPFSNLLQNRASFLSTGSLMPSSSFEAGRPKRALFDDSCKGVYDREMFGKLDRVCEDCYNLYRKTSVSYECRRECYSNPMFENCLYDLMLHEMVDKYAEMVQQED*
>micruropus_parvulus.44013
MAAFRPFTLCAVALLLLAVLAGVAYGSPDQLGKFGGPRSPRFIPSSGRFPFSNLLQNRASFLSTGSLMPSSSFEAGRPKRALFDDSCKGVYDREMFGKLDRVCEDCYNLYRKTSVSYECRRECYSNPMFENCLYDLMLHEMVDKYAEMVQQED*
>micruropus_wahlii.20525
LTAFSHEQPSFVCAFVRDSTHLAFRPSGFRTLFAVSSPELTVFASKLVNFSSKSVLKYAMRVAKSSVAPKKRMLQRNRVRPVITCYFLLVSSPVINKKNLGKGMFVHLYAFLALALLAPPSPRAVAAAYASVRNYSAACTRLRNEGLYAVLDQLCQICFDLFRFSDQDLGAKCRRNCFKNDYYQWCTSALSHGDMPYPDDVT
>micruropus_wahlii.44950
TSCTFHCYTRQAKSINSFRGAERMGSPRARLLMVLALTLVVGEGLALPLGLYSDWYFHEEECRDIAGNRDLFEEVARVCNDCQNIFRSSKIGDACRKDCFWNEEFKLCVHALQQSAQLPEYMRKIHIIKVG*
>micruropus_wahlii.45375
MGHAATMKWFFLVLALLYLSSSNGVEGTYDVSSGITTDWAQQVKDCFSLFGNRDIYDEVSKVCSDCQNIFRLSDVEDKCRANCFWNGYFGLCVHALRLTSRFRAYFLATNILKAG*
>micruropus_wahlii.67551
MGSMSLLTTIGVIAYTLLTLTAAPAFGRSMNSMTMNEIPSRIYKTNIDKRFDPACKGIFDPDLYKKLDAVCQDCYYLYYDEQLTARCRSDCFMNDTFRYCTVDMLYPEDEYVSLARKLHSKAG*
>micruropus_wahlii.75911
MAAFRPFSVCAVALLLLAVVAGVSYGSPDQLGKSGGLRSPRFIPSSGRFPFSNLLQNRASFLSTGSLMPSSFELGRPKRALFDDSCKGVYDRELFAKLDRVCEDCYNLYRKTSVSYECRRECYSNPMFENCLYDLMLHEMVDKYAEMVQVVGKK*
>micruropus_wahlii.75912
MAAFRPFSVCAVALLLLAVVAGVSYGSPDQLGKSGGLRSPRFIPSSGRFPFSNLLQNRASFLSTGSLMPSSFELGRPKRALFDDSCKGVYDRELFAKLDRVCEDCYNLYRKTSVSYECRRECYSNPMFENCLYDLMLHEMVDKYAEMVQVVGKK*
>micruropus_wahlii.75913
MAAFRPFSVCAVALLLLAVVAGVSYGSPDQLGKSGGLRSPRFIPSSGRFPFSNLLQNRASFLSTGSLMPSSFELGRPKRALFDDSCKGVYDRELFAKLDRVCEDCYNLYRKTSVSYECRRNCFQSTVYRECVLSLMLPLHRYTNYAHRLYTKLHKKHLHVYTPYTANSVHDIHWYRHASNGDKDNSKSKKENSVDSIVKIA*
>neomysis_awatschensis.20451
RHITTCFKMKLMFFIPLFALVLFGCESKPSSLLDMIGTEKRSFGNALCQLDHPLERYENICSACYVTYRVPNIEVECSRNCFWNVMFKDCVKLLGRDITEYFP*
>neomysis_awatschensis.21924
LSGSTYSVVSQSLYIPNLSLEMALLSFNNVKVISCLVLMSVILNHTLVSGFGLGSGGEGMGCRGIVGQYHIYDELLTICNACQNLFRGDFNMGVKCRSNCFVNHDFFLCLEGLELSHTAPEMTRKVQELNGRK*
>neomysis_awatschensis.4118
TKHQHPYIKHSGMNMLLSVLVLLAGSLAYSDGSPQLREEKRYTISACRGGHKDEARWFRELNMYCMECASRYKNHVAVERKCKDNCFDNEYFKDCFEKDLEKRCKMELLSKDYDYFEPTSEIEIYCLNQFKENK*
>neomysis_awatschensis.9160
FKSILCFNMKLLFFIPLFAIVLLGCDGKQTELGDLMVPEKRYFGNTLCRLALPLESYEYICSVCFTSFRRPEIEVECRKNCFHNPMFKDCVNYQQQDITEFFPMRNY*
>neomysis_awatschensis.9161
FKSILCFNMKLLFFIPLFAIVLLGCDGKQTELGDLMVPEKRYFGNTLCRLALPLESYEYICSVCFTSFRRPEIEVECRKNCFHNPMFKDCVNFQQQDITEFFPMRNY*
>odontogammarus_calcaratus.20980
TCSACCCYTRQTKSISSFRGAETMGSQRARLLTVLALTLVVGHCLALPLGLYSDWYFHEEECRDIAGNRDLFEEVARVCNDCQNIFRSSKIGDACRKDCFWNEEFKLCVHALQQSAQLPEYMRKIHIIK
>odontogammarus_calcaratus.40526
MAAFRPFTICAAALFLMTVVAGVSYGSPDQLGKFGGLRSPRFIPSSGRFPFSNMLQNRASFLSTGSLMPSSSSELGRPKRALFDDSCKGVYDRELFSKLDRVCEDCYNLYRKTSVSYECRKNCFQSTVYRECVLSLMLPLHRYTNYAHRLYTKLHKKHHHVYTPYTAHSVHDIHWYRHSNNGDKENSKNKMANSVDSIVKIP*
>odontogammarus_calcaratus.40527
MAAFRPFTICAAALFLMTVVAGVSYGSPDQLGKFGGLRSPRFIPSSGRFPFSNMLQNRASFLSTGSLMPSSSSELGRPKRALFDDSCKGVYDRELFSKLDRVCEDCYNLYRKTSVSYECRRECYSNPMFENCLYDLMLHEMVDKYAEMVQIVGKK*
>odontogammarus_calcaratus.53194
MGSMSLITTFGVMACTLLILTAAPAFGRSMNQMTMNEIPSRITKPNMDKRFDPSCKGIFDPDLYRKLDAICQDCYYLYYDEQLTTRCRSNCFMNDTFRYCTVDMLYPEEEYMSYASKLHSKAG*
>odontogammarus_calcaratus.53195
MGSMSLITTFGVMACTLLILTAAPAFGRSMNQMTMNEIPSRITKPNMDKRFDPSCKGIFDPDLYRKLDAICQDCYYLYYDEQLTTRCRSNCFMNDTFRYCTVDMLYPEEEYMSYASKLHSKAG*
>odontogammarus_calcaratus.53196
MGSMSLITTFGVMACTLLILTAAPAFGRSMNQMTMNEIPSRITKPNMDKRFDPSCKGIFDPDLYRKLDAICQDCYYLYYDEQLTTRCRSNCFMNDTFRYCTVDMLYPEEEYMSYASKLHSKAG*
>odontogammarus_calcaratus.53197
MGSMSLITTFGVMACTLLILTAAPAFGRSMNQMTMNEIPSRITKPNMDKRFDPSCKGIFDPDLYRKLDAICQDCYYLYYDEQLTTRCRSNCFMNDTFRYCTVDMLYPEEEYMSYASKLHSKAG*
>odontogammarus_calcaratus.7424
IKCFSLVLSLLYMCSSNGVEGTDARSSGITTDWAQQVNDCFSLFGNRDIYDEVSKVCSDCQNIFRLSDVEDKCRANCFWNGYFGLCVHALRLTSRFRDYFMATNILKVG*
>ommatogammarus_albinus.18687
MAAFRPFTICAAALLLLTVVAGVSYGSPDQLGKFGGLRSPRFIPSSGRFPFSNLLQNRASFLSTGSLMPSSSSSSSELGRPKRALFDDSCKGVYDRELFSKLDRVCEDCYNLYRKTSVSYECRKNCFQSTVYRECVLSLMLPLHRYTNYAHRLYTKLHKKHHHVYTPYTANSVHDIHWYRHSSNGDKENSKNKMGNSVDSIVKIL*
>ommatogammarus_albinus.67326
MGSMSLVTTFGVMAYALLIFTAAPAFGRSMNQMTMNEIPSRINKPNIDKRFDPTCKGIFDPDLYKKLDAVCQDCYYLYYDEQLTTRCRSDCFMNDTFRYCTVDMLYPEEEYVSIARKLHSKVG*
>ommatogammarus_albinus.67327
MGSMSLVTTFGVMAYALLIFTAAPAFGRSMNQMTMNEIPSRINKPNIDKRFDPTCKGIFDPDLYKKLDAVCQDCYYLYYDEQLTTRCRSDCFMNDTFRYCTVDMLYPEEEYVSIARKLHSKVG*
>ommatogammarus_flavus.48988
MAAFRPFTICAAVLLLLTVVAGVSYGSPDQLGKFGGLRSPRFIPSSGRFPFSNLLQNRASFLSTGSLMPSSSSSSELGRPKRALFDDSCKGVYDRELFSKLDRVCEDCYNLYRKTSVSYECRRECYSNPMFENCLYDLMLHEMVDKYAEMVQIVGKK*
>ommatogammarus_flavus.52765
MGSVSLLTTFGVMAYALLIFTAAPAFGRSMNQMTMNEIPSRIYKTNIDKRFDPTCKGIFDPDLYKKLDAVCQDCYYLYYDEQLTTRCRSDCFMNDTFRYCTVDMLYPEEEYVSIARKLHSKAG*
>ommatogammarus_flavus.8206
MGSQRARLLTVLALTLVVGHCLALPLGLYSDWYFHEEECRDIAGNRDLFEEVARVCNDCQNIFRSSKIGDACRKDCFWNEEFKLCLHALQQSAQLPEYMRKIHIIKVG*
>oxyacanthus_curtus.15209
MAAFRPFTICAAALLVLTVVAGVTYGSPDQLGKFGGLRSPRFIPSSGRFPFSNLLQNRASFLSTGSLMPSSSSELGRPKRALFDDSCKGVYDRELFSKLDRVCEDCYNLYRKTSVSYECRRECYSNPMFENCLYDLMLHEMVDKYAEMVQIVGKK*
>oxyacanthus_curtus.25831
MGSLSLLTTFGVMAYTLLILAAAPAYGRSMNQMTMNEIPSRIYKPTSDKRFDPTCKGIFDPDLYKKLDAVCQDCYYLYYDEQLTTRCRSNCFMNDTFRYCTVDMLYPEEEYVSIARKLHSKAG*
>oxyacanthus_flavus.7802
SLMPSSSSELGRPKRALFDDSCKGVYDRELFSKLDRVCEDCYNLYRKTSVSYECRKNCFQSTVYRECVLSLMLPLHRYTNFAHRLYTKLHKKHHHVYTPYTANSVHDIHWYRHSSSGDKENSKNKMGNSVDNIVKML*
>oxyacanthus_sowinskii.30938
QQCQGRRLTFAPNKQKKQNPLQPPLLITSIQNQPSKATVLLITYHRTHISRRDPQTQIRTMGSLSLLTTFGVMAYTLLILTAAPAYGRSMNQMTMNEIPSRIYKPTSDKRFDPTCKGIFDPDLYKKLDAVCQDCYYLYYDEQLTTRCRSNCFMNDTFRYCTVDMLYPEEEYVSIARKLHSKAG*
>pachyschesis_branchialis.40159
MGSMSLLTTFGVMAYTLLIFTAAPACGRSMNQMTMNEIPSRIYKTNIDKRFDPSCKGIFDPELYKKLDAVCQDCYYLYYDEQLTTRCRSDCFMNDTFRYCTVDMLYPEEEYVSIARKLHSKAG*
>pachyschesis_branchialis.56268
QHLPSIDQLLSVRKVCEMTYSQVCVLKKTGTVVATILLLLLLCVQAEAGSISVRPNTRMEFVSLRCRGEFDKKEYSALTRVCEDCNNLFRNRYVYANCNSNCFRNSLFPAC
>pachyschesis_branchialis.61606
MAAFRPFNICAAALFLLTVVAGVSYGSPDQLGKFGGLRSPRFIPSSGRFPFSNLLQNRASFLSTGSLMPSSSSELGRPKRALFDDSCKGVYDRELFSKLDRVCEDCYNLYRKTSVSYECRKNCFQSTVYR
>palicarinus_puzyllii.27152
MAAFRPFTICAAALLVLTVVAGVTYGSPDQLGKFGGLRSPRFIPSSGRFPFSNLLQNRASFLSTGSLMPSSSSELGRPKRALFDDSCKGVYDRELFSKLDRVCEDCYNLYRKTSVSYECRRECYSNPMFENCLYDLMLHEMVDKYAEMVQIVGKK*
>palicarinus_puzyllii.47499
MGSMSLLTTFGIMACTLLILTAAPASGRSMNQMTMNEIPSRIYKPNLDKRFDPTCKGIFDPNLYKKLDAVCQDCYYLYYDEQITTRCRSDCFMNDTFRYCTVDMLYPEEEYMSIARKLHSKTG*
>palicarinus_puzyllii.62403
LSRPTCSACCYYTRQAQSISSFRGAETMGSQRARLLTVLALTLVVGHCLALPLGLYSDWYFHDEECRDIAGNRDLFEEVARVCNDCQNIFRSSKIGDACRKDCFWNEEFKLCVHALQQSAQLPEYMRKIHIIKVG*
>pallasea_cancelloides_1.13269
RPTCSACCCYTRQALSISSFRAAETMGSQKARLLTVLALTLVVGHCLALPLGLYSDWYFHDEECRDIAGNRDLFEEVARVCNDCQNIFRSSKIGNACRKDCFWNEEFKLCVHALQQSAQLPEYMRKIHIIKVG*
>pallasea_cancelloides_1.21624
MAAFRPFTICAAALLLLSVVVGVTYGSPDQLGKFGGLRSPRFIPSSGRFPFSNLLQNRASFLSTGSLMPSSSSSSELGRPKRALFDDSCKGVYDRELFSKLDRVCEDCYNLYRKTSVSYECRRECYSNPMFENCLYDLMLHEMVDKYAEMVQIVGKK*
>pallasea_cancelloides_1.31499
THITYRTNITYRTHTTYRTHITYRTHISCNPQTRIRTMGSLSLLTTFGIMAYTLLILTASPAFGRSMNQMTMNEIPSRIYKPNMDKRFDPTCKGIFDPDLYKKLDSVCQDCYYLYYDEQLTTRCRRDCFMNDTFRYCTVDMLYPEEEYMSIARKLHSKTG*
>pallasea_cancelloides_1.31501
THITYRTNITYRTHTTYRTHITYRTHISCNPQTRIRTMGSLSLLTTFGIMAYTLLILTASPAFGRSMNQMTMNEIPSRIYKPNMDKRFDPTCKGIFDPDLYKKLDSVCQDCYYLYYDEQLTTRCRRDCFMNDTFRYCTVDMLYPEEEYMSIARKLHSKTG*
>pallasea_cancellus.47261
MAAFRPFTICAAALLLLTVVAGVTYGSPDQLGKFGGLRFPRFIPSSGRFPFSNLLQNRASFLSTGSLMPSSSSELGRPKRALFDDSCKGVYDRELFSKLDRVCEDCYNLYRKTSVSYECRRECYSNPMFENCLYDLMLHEMVDKYAEMVQIVGKK*
>pallasea_cancellus.47262
MAAFRPFTICAAALLLLTVVAGVTYGSPDQLGKFGGLRFPRFIPSSGRFPFSNLLQNRASFLSTGSLMPSSSSELGRPKRALFDDSCKGVYDRELFSKLDRVCEDCYNLYRKTSVSYECRRECYSNPMFENCLYDLMLHEMVDKYAEMVQIVGKK*
>pallasea_cancellus.51585
MGSLSLLTTFGIMAYTLLILTAAPAFGRSMNQMTMNEIPSRIFKTNVDKRFDPTCKGVFDPDLYKKLDAVCQDCYYLYYDEQLTTRCRSDCFMNDVFRYCTVDMLYPEEEYVSIARKLHSKAG*
>pallasea_cancellus.51587
MGSLSLLTTFGIMAYTLLILTAAPAFGRSMNQMTMNEIPSRIFKTNVDKRFDPTCKGVFDPDLYKKLDAVCQDCYYLYYDEQLTTRCRSDCFMNDVFRYCTVDMLYPEEEYVSIARKLHSKAG*
>pallasea_grubei.17192
STSGVSQSPLSRPTCSACCCYTRQAQSIKSFRGAEAMGSQRARLLTVLALTLVVGHCLALPLGLYSDWYFHDEECRDIAGNRDLFEEVARVCNDCQNIFRSSKIGDACRKDCFWNEEFKLCVHALQQSAQLPEYMRKIHIIKVG*
>pallasea_grubei.25435
MAAFRPFTICAAALLLLSVVAGVTYGSPDQLGKFGGLRSPRFIPSSGRFPFSNLLQNRASFLSTGSLMPSSSSSSELGRPKRALFDDSCKGVYDRELFSKLDRVCEDCYNLYRKTSVSYECRKNCFQSTVYRECVLSLMLPLHRYTNYAHRLYTKLHKKRHHVYTPYTDNSVHDIHWYRHSSNSNGDKENSKNTIGNSVDSIVKIL*
>pallasea_grubei.7226
MTYGQVCVLKKTGTVVATILLLLLLCVQAEAGSISVRPNTRMEFVSLRCRGEFDKKEYSALTRVCEDCNNLFRNRYVYTNCNSNCFRNSLFPACVSSLLLDDQMEDFSRRISVASGDQ*
>pallaseopsis_kessleri.9084
TAHTSPTATLKTQIRTMGSLSLLTTFGIMAYTLLILTAAPAFGRSMNQMTVNEIPSRIYKTNIDKRFDPTCKGIFDPDLYKKLDAVCQDCYYLYYDEQLTTRCRSDCFMNDTFRYCTVDMLYPEEEYVSIARKLHSKAG*
>pandorites_podoceroides.19061
MATFRPIFACAVVLLVMTIFAGVSYGSPDSLGQFGGHRSPRFIPSSGRFPFSNLLQNRASFLSTGSLLSPSSSSSSDLGRPKRALFDDSCKGVYDRELFAKLDRVCEDCYNLYRKTSVSFECRRDCFQSTVFRECVISLMLPLHRYTNYAHRLYTKLHKKHHILYTPYSSKNAHDIHWYKHSSENNRNTKNSMENSVNHIVKIV*
>paracyclopina_nana.3417
LILAGKVTLPFQLLKRIFPHFCCMLGFRMKTLAAFVGLLALFSLTQGMTRRLAIRGSSMADDAGCQGRLDLQQFSKVNKICDECYSLYKEIEVYELCRANCFGTKIFYGCMEALLVKDEMKSEVAAVLEDAHTGYYDLQSKKKK*
>paracyclopina_nana.3418
MKTLAAFVGLLALFSLTQGMTRRLAIRGSSMADDAGCQGRLDLQQFSKVNKICDECYSLYKEIEVYELCRANCFGTKIFYGCMEALLVKDEMKSEVAAVLEDAHTGYYDLQSKKKK*
>paracyclopina_nana.3419
SLLTHTSHLKELGFRMKTLAAFVGLLALFSLTQGMTRRLAIRGSSMADDAGCQGRLDLQQFSKVNKICDECYSLYKEIEVYELCRANCFGTKIFYGCMEALLVKDEMKSEVAAVLEDAHTGYYDLQSKKKK*
>parapallasea_wosnessenskii.30561
MAAFRPFTICAAALLLLTVVAGVTYGSPDQLGKFGGLRSPRFIPSSGRFPFSNLLQNRASFLSTGSLMPASSSSELGRPKRALFDDSCKGVYDRELFSKLDRVCEDCYNLYRKTSVSYECRKNCFQSTVYRECVLSLMLPLHRYTNYAHRLYTKLHKKHHHVYTPYTANSVHDIHWYRHSSNGDKENSKNKMGNSVDSIVKIL*
>parhyale_hawaiensis.13286
MWLFNAAVCTVVVVMALAQGSAALPLSVYSEWFMHEQECRDIAGNRDLYDEISRVCSDCQNVFRMSNIGSACRKNCFWNEEFKLCAEALQLSSELPELIRKIHVIKVG*
>parhyale_hawaiensis.20678
MASATAPAALAVMAVIVAIGTSGTSAAPELMDKQLQRPLRLLSSSSSRSPFAHMLASRQSLLTSELGRPKRALFDDSCKGVYDRELFSKLDRVCEDCYNLYRKTSVTYECRRDCYSNPMFESCLYDLMLHEMVDKYAEMVQIVGKK*
>parhyale_hawaiensis.3866
MSGYSVLCSKMTIICVIWTLAVLSSVDSRSIAESEMTINEVPFMYPHGSNTKRVMFDPACRGTFDPDSYKRLNQVCEDCFYLYYEAGLTRRCRNNCFVNDAFRACAADLLRDVEEYVATANQLHSKTG*
>parhyale_hawaiensis.8542
TSVTYECRRNCFQSSVYRQCVTALLLPLHRYILYAHSLYTKRKHRYTYLSQYPTRQRPSHRRQSYSAKSAKKNAYAPVKHNNLPLESSNVQYRKRLPQNNEVTQSRNNTAATLAYSPQVTLPNVTFFSSREIIGRSRRHGGVSVEQISVEPDTNYSKEIVKTNLYKAANKDGLESVAQPSLKTDRRDQSQNGNVGVTSEHPPALTNKPSLVPAAANVYHMDANDSDTLNEYFSNNDSYIYTIEQSTS*
>penaeus_monodon_1.44856
MDNKIALVSASILLLVAVLASHSGVHARSVVPEGLQDLEIPRQESVLFAVRRKRQVFDASCKGIYDRALWAKLNNVCLDCQNIYRGNPAIEGECRENCFGTQVFYGCVKALKLPTKNYLYYADLLRES*
>penaeus_monodon_1.55224
GVGRLEKLLSSSSSSSSGSSSPLLALGGDHSVNKRDTFDHSCKGIYDRELFRKLDRVCEDCYNLYRKPYVATECKVNCFVNQRFSNCVADLRYDVNRFEKMAMFLRYS*
>penaeus_monodon_1.56945
MRIVPSSSQDTGHFSPKTTRVMASPRGTSGIFKKACQVALVAAALSGLLSSPASARFIDDECVGAMGNRNIYEKVSRVCDDCSNIFRLPNVGESCRRNCFYNEDFLWCIMASERHAEVEQFNRWISILKAGRK*
>penaeus_monodon_1.62230
MDNKIALVSASILLLVAVLASHSGVHARSVVPEGLQDLEIPRQESVLFAVRRKRQVFDASCKGIYDRALWAKLNNVCLDCQNIYRGNPAIEGECRENCFGTQVFYGCVKALKLPTKNYLYYADLLRES*
>penaeus_monodon_1.72926
GVGRLEKLLSSSSSSSSGSSSPLLALGGDHSVNKRDTFDHSCKGIYDRELFRKLDRVCEDCYNLYRKPYVATECKVNCFVNQRFSNCVADLRYDVNRFEKMAMFLRYS*
>pentagonurus_dawydowi.54615
TCNPHTCNPHTCNPHTCNPQTQIRTMGSLSLLTTFGIMAYTLLILTASPAFGRSMNQMTMNEIPSRIYKPTMDKRFDPTCKGIFDPDLYKKLDAVCQDCYYLYYDEQLTTRCRSDCFMNDTFRYCTVDMLYPEEEYMSIARKLHSKIG*
>pentagonurus_dawydowi.54616
TCNPHTCNPHTCNPHTCNPQTQIRTMGSLSLLTTFGIMAYTLLILTASPAFGRSMNQMTMNEIPSRIYKPTMDKRFDPTCKGIFDPDLYKKLDAVCQDCYYLYYDEQLTTRCRSDCFMNDTFRYCTVDMLYPEEEYMSIARKLHSKIG*
>pentagonurus_dawydowi.7853
KFGGLRSPRFIPSSGRFPFSNLLQNRASFLSTGSLMPSSSSELGRPKRALFDDSCKGVYDRELFSKLDRVCEDCYNLYRKTSVSYECRKNCFQSTVYRECVLSLMLPLHRYTNYAHRLYTKLHKKRHHVYTPYTDNSVHDIHWYRHSSNSNGDKENSKNTIGNSVDSIVKIL*
>poekilogammarus_pictoides.17873
MAAFRPFTICAAALLLLTVVAGVTYGSPDQLGKFGGLRSPRFIPSSGRFPFSNLLQNRASFLSTGSLMPSSSSSSELGRPKRALFDDSCKGVYDRELFSKLDRVCEDCYNLYRKTSVSYECRRECYSNPMFENCLYDLMLHEMVDKYAEMVQIVGKK*
>poekilogammarus_pictoides.63180
MGSMSLLTTFGIMAYTLLILTAAPAFGRSMNHMTMNEIPSRNIDKRFDPTCKGIFDPDLYKKLDAVCQDCYYLYYDEQLTTRCRSDCFMNDTFRYCTVDMLYPEDEYVSIARKLHSKAG*
>poekilogammarus_pictoides.63183
MGSMSLLTTFGIMAYTLLILTAAPAFGRSMNHMTMNEIPSRNIDKRFDPTCKGIFDPDLYKKLDAVCQDCYYLYYDEQLTTRCRSDCFMNDTFRYCTVDMLYPEDEYVSIARKLHSKAG*
>poekilogammarus_pictoides.63185
MGSMSLLTTFGIMAYTLLILTAAPAFGRSMNHMTMNEIPSRNIDKRFDPTCKGIFDPDLYKKLDAVCQDCYYLYYDEQLTTRCRSDCFMNDTFRYCTVDMLYPEDEYVSIARKLHSKAG*
>poekilogammarus_pictoides.74606
GTVVATILLLLLLCVQAEAGSISVRPNTRMEFVSLRCRGEFDKKEYSALTRVCEDCNNLFRSRYVYTNCNSNCFRNSLFPACVSSLLLDDQMEDFSRRIGVASGDQ*
>portunus_trituberculatus.11198
ENNVEERLFLHLAHTSCTAPSVSLINMFDKVRITTLAVVMVVVMVIALNIDIVATSPVKPPHSLASVQASTLLGNVGQQHRQPRSVTNLVDPSCKGRYDRDAWNELCHVCEDCDNLRREFEFQAKCRDGCFASEVFVDCLYDLGKDVDLYLEMASSLRG*
>portunus_trituberculatus.36812
MVSRAHSRFSCQRTTLLAVVLLAVLWSSSLQQAAARVINDDCPNLMGNRDLYKKVEWICDDCANIYRSTGMASLCRKDCFFNEDFLWCVRATERSEDMMQLKQWVRILGAGRI*
>portunus_trituberculatus.56265
NFAEEGHTPLLTVTSPAQPPPTAMQSIKSVCQVSLVAACIIFTLPWTQARSAEGFGRMGRLLASLKADSLTPMQGYGTETGHPLEKRQIYDSSCKGVYDRAIFSELEHVCDDCYNLYRTSRVASGCRQNCFENDLFEECVFELMLPDEMFLIRDAIRG*
>proasellus_aragonensis.29363
MILYTKLSLQFVTGVLILCAIATDIAKSRKIQLQDDPSAVNLNKLDETPLSSLLDDKIQSLNRQKRMIFDSSCKGIYDRKLFGKLDRVCDDCYNLFRKPYIATECRQDCFSHKDRFTLCVYELGLDVKEYDEYAKLLRKKSSNFNKY*
>proasellus_aragonensis.31570
AITAAGVNNLQRTNKFIPSTYRQENIKMQSGQISASLATLCLLVILMSVFSSTESRTMDSLGMEGLRSPASLITGGKDKRRLFDSSCKGIYDRELFSQLERVCEDCYNLYRKPHVATECRQDCFNNAMFPSCVASLYMPVEEILGYVEKIAIGSKI*
>proasellus_aragonensis.31571
AITAAGVNNLQRTNKFIPSTYRQENIKMQSGQISASLATLCLLVILMSVFSSTESRTMDSLGMEGLRSPASLITGGKDKRRLFDSSCKGIYDRELFSQLERVCEDCYNLYRKPHVATECRRDCYNTEVFESCLHDLMMHDFVNEYKEMVHMVAGKK*
>proasellus_aragonensis.5025
MVIIKNWHQRNFILLAVSMVIIYSQGTSGSLIKFQPNTLFEFKSLRCGGDYDREQYMVLTQICDECYNLFRKPSVMTQCRSNCFKNSVFPVCTSYLFMDHDKEDINKKVSVVNGF*
>proasellus_aragonensis.55169
MNPWSTAVVITATLFFTFQTLSEGRHFDASSILSNSLGDPDSSAESSDFDSGNPFSDSLRPFRIKRMLFDSNCKGIYDQKMMRRLDDVCDGCYNLYRKPYIATECRKYCYNNGVFESCLNDLLMHDVADEYRHMVQFLG*
>proasellus_aragonensis.82106
HYGRGRWNLNVLLPDIWISANIFHYLLNKRRRRKKQMASQVVLHHLLQILVLAAILFSVSEGVRFPLSWRRLDIGQDVTQQCLGMLGNRDLFDNLSRICSDCQNIFRDKSIEGKCRSDCFNSSYFETCVLALELTEKLTDYKMHASVLKQGK
>proasellus_arthrodilus.30944
MQSGQISASLATLCLLVILMSIFSSTESRTMDSLGMEGLRSPASLITGGKDKRRLFDSSCKGIYDRELFSQLERVCEDCYNLYRKPHVATECRQDCFTNTMFPSCVASLYMPVEEILGYAEKIALGSKI*
>proasellus_arthrodilus.30945
MQSGQISASLATLCLLVILMSIFSSTESRTMDSLGMEGLRSPASLITGGKDKRRLFDSSCKGIYDRELFSQLERVCEDCYNLYRKPHVATECRRDCYNTEVFESCLHDLMMHDFVNEYKEMVHMVAGKK*
>proasellus_arthrodilus.50289
MNPLSTAVVIIATLIFTFQTLSEGRHFDASSILSNSLGDPDSSAESSDFDSGNPFSDSLRPFRIKRMLFDSNCKGIYDQKMMRRLDDVCDGCYNLYRKPYIATECRKYCYNNGVFESCLNDLLMHDVADEYRHMVQFLG*
>proasellus_arthrodilus.69463
INAEYGVRRNLYVLLQIFGFELQFYIICHKNEEGGKQMASKVFLHHHLQILVLATILFSVNEGVRFPLSWRRLDIGQDVTQQCLGMLGNRDLFDNLSRICSDCQNIFRDKSIEGKCRSDCFNSSYFETCVLALELTEKLTDYKMHASVLKQGK*
>proasellus_assaforensis.24500
MLSGQISASLATLCLLVILMSVFSSTESRTMDSLGMEGLRSPASLITGGKDKRRLFDSSCKGIYDRELFSQLERVCEDCYNLYRKPHVATECRRDCYNTEVFESCLHDLMMHDFVNEYKEMVHMVAGKK*
>proasellus_assaforensis.24501
MLSGQISASLATLCLLVILMSVFSSTESRTMDSLGMEGLRSPASLITGGKDKRRLFDSSCKGIYDRELFSQLERVCEDCYNLYRKPHVATECRQDCFTNTMFPSCVASLYMPVEEILGYVEKIAIGSKI*
>proasellus_assaforensis.49433
VSTQSTVRRNLYALLPDIWIRATTFHYSPYKRRRRKRQMASKIVLHHFLQILVLAAILFSVSEGVRFPLSWRRLDIGQDVAQQCLGMLGNRDLFENLSRICSDCQNIFRDKSIEGKCRSDCFNSSYFETCVLALELTEKLTDYKMHASVLKQGK*
>proasellus_assaforensis.50105
MILYTKLSLQFVTGVLILCAIATDIAKSRKIQLQDDPSTVNLNKLDETPLSSLLGDKIQALNRQKRMIFDSSCKGIYDRKLFGKLDRVCDDCYNLFRKPYIATECRQDCFSHKDRFILCVYELGLDVKEYDEYAKLLRKKSSN
>proasellus_beticus.55456
VSTQSTGGLRWNLQVLLPGTRNRAPILHYLPYKRRRRKKQMASKVVLHQLLQILVMAAILFSVSEGARFPLSWRRLDFGQEVNQQCLGMLGNRDLFDSLSRICSDCQNIFRDKSIEGVTASTPRTSKPAF*
>proasellus_cantabricus.29579
YQRRVRGSVNNLQRTNKFIHLKTGNIKMQSGQISASLATLCLLVILMSVFSSAESRTMDSLGMEGLRSPSSLITGGKDKRRLFDSSCKGIYDRELFSQLERVCEDCYNLYRKPHVATECRRDCYNTEVFESCLHDLMMHDFVNEYKEMVHMVAGKK*
>proasellus_cantabricus.29581
YQRRVRGSVNNLQRTNKFIHLKTGNIKMQSGQISASLATLCLLVILMSVFSSAESRTMDSLGMEGLRSPSSLITGGKDKRRLFDSSCKGIYDRELFSQLERVCEDCYNLYRKPHVATECRQDCFNNAMFPSCVASLYMPVEEILGYVEKIAIGSKI*
>proasellus_cantabricus.41121
MNPWSTVVVITATLIFTFQSLSEGRHFDANSILSNSLRDPDSSAESSDFDSGNPLSDSLRPFRIKRMLFDSNCKGIYDQKMMRRLDDVCDGCYNLYRKPYIATECRKYCYNNGVFESCLNDLLMHDVADEYRHMVQFLG*
>proasellus_cantabricus.74737
MASKAVLHHLLQILVSAAILFSVSEGARFPLSWRRLDIGQDVTQQCLGMLGNRDLFDNLSRICSDCQNIFRDKSIEGKCRSDCFNSSYFETCVLALELTEKLTDYKMHASVLKQGK*
>proasellus_cavaticus.10487
MISSTKLSLRLVVSIALLCAVATNVAKSLRIQQQDDAFAGKFIVKDDNSLVDGKIRSLDRQKRMIFDSSCKGIYDRKLFSKLERVCDDCYNLFRKPYIATECRQDCFSHKGRFTFCLYELGLDVNEYDEYARLLRK
>proasellus_cavaticus.31950
MVSGQMSASLAALCFLVILLSVFSSTESRSMDSLGMEGLRSSTSLITGGKDKRRLFDSSCKGIYDRELFSQLERVCEDCYNLYRKPHVATECRQECFNNAMFLSCAASLYLPVDEVLSNVYKIAIGSTI*
>proasellus_cavaticus.31951
MVSGQMSASLAALCFLVILLSVFSSTESRSMDSLGMEGLRSSTSLITGGKDKRRLFDSSCKGIYDRELFSQLERVCEDCYNLYRKPHVATECRRDCYNTEVFESCLHDLMMHDFVNEYKEMVHMVAGKK*
>proasellus_cavaticus.31952
MVSGQMSASLAALCFLVILLSVFSSTESRSMDSLGMEGLRSSTSLITGGKDKRRLFDSSCKGIYDRELFSQLERVCEDCYNLYRKPHVATECRQECFNNAMFLSCAASLYLPVDEVLSNVYKIAIGSTI*
>proasellus_cavaticus.45555
MNPWSAAVVITATLIVTFQSLSEGRHFDSNSILTNSLRVPDSSAESSDFDPGNPFSDSLRPFRIKRMLFDSNCKGIYDQKLMGKLDDVCDGCYNLYRKPYIATECRKYCYNNGVFESCLNDLLMHDVADEYRHMVQFLGK*
>proasellus_cavaticus.70370
CLLFSHPDHATHFLNFINQAHPNIKFTMEREKDDTLPFLDILISRSPHGFSTSVYRKPTYSGLGLNFFSYTPLLYKINSVRTLIFRAFRICSDWHSFHREMSFLSNFFKSNCFPRHIFDNSLKQLLSRHFQPLTPVLTVPKLKFRLACPFIGTASKPLQLQLNSLI
>proasellus_cavaticus.87039
MASKVLLHHLLQTLVLTTILISVSESARFPLSWRRLEIGQDMTQQCLGMLGNRDLFDNLSRICSDCQNIFRDKNIEVKCRNDCFNSSYFETCILALELTEKLTDYRMHASILKQGK*
>proasellus_cavaticus.96115
LLPLQNPWSAAIIITATLIVTMHSLSEGKHFDPNFNSPFPLRDPDSSVKYSNIDSVNPFDVSIIPFSTENKYLNKDECMGFIDQPILLELDRVCDDCYNLYRVSYVVAVYCREECYNNDVFFGCLSDIGVEEKDFKSYIDKIHTVGK*
>proasellus_coiffaiti.30082
MNPWSAAVVIFATLMVTFQSLSEGRHFDSSSILTNSLRGPDSSAESSDFDSGNPFSDSLRPFRIKRMLFDSNCKGIYDQKMMRRLDDVCDGCYNLYRKPYIATECRKYCYNNGVFESCLNDLLMHDVADEYRNMVQFLGK*
>proasellus_coiffaiti.32486
MVSGQMSAALCLIVILLSVFSSTESRSMDSLGMEGLRSPASLITGGKDKRRLFDSSCKGIYDRELFSQLERVCEDCYNLYRKPHVATECRQDCFNNDMFLSCAASLFMPVEEVQSNVFKIALGNKA*
>proasellus_coiffaiti.32488
MVSGQMSAALCLIVILLSVFSSTESRSMDSLGMEGLRSPASLITGGKDKRRLFDSSCKGIYDRELFSQLERVCEDCYNLYRKPHVATECRRDCYNTEVFESCLHDLMMHDFVNEYKEMVHMVAGKK*
>proasellus_coiffaiti.79872
MAAFKNGLQRTVILLAVSILLVYSQGTSGSLIKFQPNTLFEFKSLGCSGDYDREQYMVLTQICDECYNLFRKPSVMAQCRSNCFRNSVFSVCTSYLFMDHDKEDINKKISVVNGF*
>proasellus_coxalis.13912
MMSGQMTVSLATLCLLVTLLSLFSSTESRTMDSLGLDGLRSSSSLIAGAKDKRRIFDSSCKGIYDRELFNQLERVCEDCYNLYRKPHVATECRQNCFNNEMFFECAESLYMPVEETRRDVKKIYGREK*
>proasellus_coxalis.13913
MMSGQMTVSLATLCLLVTLLSLFSSTESRTMDSLGLDGLRSSSSLIAGAKDKRRIFDSSCKGIYDRELFNQLERVCEDCYNLYRKPHVATECRRDCYNTEVFESCLHDLMMHDFVNEYKEMVHMVAGKK*
>proasellus_coxalis.14740
MVSSTNLSLCAFLWLAIATGVSVSRKIPLQEYISLWNVRDEAPPSSFVDDKTHTLNRQKRMIFDSSCKGIYDRRLFGKLERVCDDCYNLYRKPSIATECRKDCFSRKEFQFCLDELGYNVKEYDEYAKMLRKKSEGFVKY*
>proasellus_coxalis.59274
MASKIVHQHLLQTLVLAAILFTVSEGVHFPLSWSRLGVGQDAAQQCLGMLGNRDLFDNLSRICSDCQNIFRDKNVEGKCRSECFNSSYFETCVLALELTEKLTDYKLHASILKQG*
>proasellus_ebrensis.28727
VNNLQRTNKFIHLKTGNTKMQSGQISASLTTLCLLVILMSVFSSAESRTMDSLGMEGLRSPASLITGGKDKRRLFDSSCKGIYDRELFSQLERVCEDCYNLYRKPHVATECRRDCYNTEVFESCLHDLMMHDFVNEYKEMVHMVAGKK*
>proasellus_ebrensis.74025
MASKVVLHHLLQILVSAAILFSVSEGARFPLSWRRLDIGQDVTQQCLGMLGNRDLFDNLSRICSDCQNIFRDKSIEGKCRSDCFNSSYFETCVLALELTEKLTDYKMHASVLKQGK*
>proasellus_ebrensis.98585
SNSLRDPDSSAESSDFDSGNPFSDSLRPFRIKRMLFDSNCKGIYDQKMMRRLDDVCDGCYNLYRKPYIATECRKYCYNNGVFESCLNDLLMHDVADEYRHMVQFLG*
>proasellus_escolai.27898
MPSGQISASLATLCLLVILMSVFSSTESRTMDSLGMEGLRSPASLITGGKDKRRLFDSSCKGIYDRELFSQLERVCEDCYNLYRKPHVATECRRDCYNTEVFESCLHDLMMHDFVNEYKEMVHMVAGKK*
>proasellus_escolai.54993
RLRGLRWNLQVLLPDTWNRATIFHYLPIKRRRRKKQMASKVVLHHLLQILVLAAILFSVSEGARFPLSWRRLDFGQDVTQQCLGMLGNRDLFDNLSRICSDCQNIFRDKSIEGKCRSDCFNSSYFETCVLALELTEKLTDYKMHASVLKQGK*
>proasellus_escolai.83294
MDLMEVFLQILFTKLSLQFVTGVLILCAIATDIAKSRKIQLQDNPSAANLNKLDETQLSPLLDDKILSLNRQKRMIFDSSCKGIYDRKLFGKLDRVCDDCYNLFRKPHIATECRQDCFSHKDRFLLCVYELGLDVKEYDEYAKLIRKKSSNFNKY*
>proasellus_escolai.83295
MILFTKLSLQFVTGVLILCAIATDIAKSRKIQLQDNPSAANLNKLDETQLSPLLDDKILSLNRQKRMIFDSSCKGIYDRKLFGKLDRVCDDCYNLFRKPHIATECRQDCFSHKDRFLLCVYELGLDVKEYDEYAKLIRKKSSNFNKY*
>proasellus_escolai.83296
MILFTKLSLQFVTGVLILCAIATDIAKSRKIQLQDNPSAANLNKLDETQLSPLLDDKILSLNRQKRMIFDSSCKGIYDRKLFGKLDRVCDDCYNLFRKPHIATECR*
>proasellus_escolai.83297
MDLMEVFLQILFTKLSLQFVTGVLILCAIATDIAKSRKIQLQDNPSAANLNKLDETQLSPLLDDKILSLNRQKRMIFDSSCKGIYDRKLFGKLDRVCDDCYNLFRKPHIATECR*
>proasellus_grafi.24566
SVNNLQRTNKFIHLKTGNIKMQSGQISASLATLCLLVILMSMFSSTESRTMDALGMEGLRSPASLITGGKDKRRLFDSSCKGIYDRELFSQLERVCEDCYNLYRKPHVATECRQDCFNNAMFPSCVASLYMPVEEILGYVEKIAIGSKI*
>proasellus_grafi.24567
SVNNLQRTNKFIHLKTGNIKMQSGQISASLATLCLLVILMSMFSSTESRTMDALGMEGLRSPASLITGGKDKRRLFDSSCKGIYDRELFSQLERVCEDCYNLYRKPHVATECRRDCYNTEVFESCLHDLMMHDFVNEYKEMVHMVAGKK*
>proasellus_grafi.48329
KLSIQFVVVVLTLCAIATDIVKSRKIQLQDDPSAVNLNKLDETPLSSLLDDKIQSPNRQKRMIFDSSCKGIYDRKLFGKLDRVCDDCYNLFRKPYIATECRQDC
>proasellus_grafi.68792
RLNLNVLLPDTWIRAIIFHYLLNKRRRKKQMASKVVLHHLLQILVLAAILFSVSEGIRFPLSWRRLDIGQDVTQQCLGMLGNRDLFDNLSRICSDCQNIFRDKSIEGKCRSDCFNSSYFETCVLALELTEKLTDYKMHASVLKQGK*
>proasellus_granadensis.33690
MLSGQISASLATLCLLVILMSVFSSTESRSMDSLGMEGLRSPASLITGGKDKRRLFDSSCKGIYDRELFSQLERVCEDCYNLYRKPHVATECRRDCYNTEVFESCLHDLMMHDFVNEYKEMVHMVAGKK*
>proasellus_granadensis.33691
SSKVKPSEKHLLDRSPLLYSALFDKITLDEVRQLVIRGKDKRRLFDSSCKGIYDRELFSQLERVCEDCYNLYRKPHVATECRRDCYNTEVFESCLHDLMMHDFVNEYKEMVHMVAGKK*
>proasellus_granadensis.45667
MNLMEVFLQILFTKLSLQFVTSVLILCAIATDIAKSRKIQQQDNPYAVNLNKLDETPLSSLLDDKILSLERQKRMIFDSSCKGIYDRKLFGKLDRVCDDCYNLFRKPHIATECR*
>proasellus_granadensis.45668
MILFTKLSLQFVTSVLILCAIATDIAKSRKIQQQDNPYAVNLNKLDETPLSSLLDDKILSLERQKRMIFDSSCKGIYDRKLFGKLDRVCDDCYNLFRKPHIATECRQDCFSHKDRYLFCVNELGLNVKEYDEYAKLIRKKSSNFNKY*
>proasellus_granadensis.45669
MNLMEVFLQILFTKLSLQFVTSVLILCAIATDIAKSRKIQQQDNPYAVNLNKLDETPLSSLLDDKILSLERQKRMIFDSSCKGIYDRKLFGKLDRVCDDCYNLFRKPHIATECRQDCFSHKDRYLFCVNELGLNVKEYDEYAKLIRKKSSNFNKY*
>proasellus_granadensis.45670
MILFTKLSLQFVTSVLILCAIATDIAKSRKIQQQDNPYAVNLNKLDETPLSSLLDDKILSLERQKRMIFDSSCKGIYDRKLFGKLDRVCDDCYNLFRKPHIATECR*
>proasellus_hercegovinensis.18236
MLPGQMSVSLATLCLLVTFLSLFSSTESRTMDSLGLEGLRSSTSLITGAKDKRRLFDSSCKGIYDRELFSQLERVCEDCYNLYRKPHVATECRRDCYNTEVFESCLHDLMMHDFVNEYKEMVHMVAGKK*
>proasellus_hercegovinensis.28972
TTLIVAFQSLSEGRHFDAESFLSNSLRDPASSAESSDFDSGNPFSDSLRPFRIKRMLFDSNCKGIYDQKMMRRLDDVCDGCYNLYRKPYIATECRKYCYNN
>proasellus_hercegovinensis.41015
MVSSTKLYLWLFACVFLWLAIATRVSKSRKIHLQDDTSLWNVKDEASLTSFVDDKIQSLNRQKRMIFDSSCKGIYDRKLFGKLERVCDDCYNLFRKPSIATECRQDCFSQNDRFLFCVYELGYD
>proasellus_ibericus.19263
LRRNLYVLLPDIWIRATIFHYLPHKRKRKKNQMAPKVVLHHLLQILVLAAILFSVSEGVRFPLSWRRLDIGQDVTQQCLGMLGNRDLFDNLSRICSDCQNIFRDKSIEGVTASTPRTSKPAF*
>proasellus_ibericus.40990
MVIMKNWLQRNFILLTVSMVIIYCQGTSGSLIKFQPNTLFEFKSLRCGGEYDREQYMVLTQICDECYNLFRKPSVMTQCRSNCFKNSVFPVCSSYLFMDHDKEDINKKVSVVNGF*
>proasellus_ibericus.46321
MQSGQISATLATLCLLAILMSVFSSTESRTMDSLGMEGLRSPASLITGGKDKRRLFDSSCKGIYDRELFSQLERVCEDCYNLYRKPHVATECRQDCFTNTMFPSCVASLYMPVEEILGYVEKIAIGSKI*
>proasellus_ibericus.46322
MQSGQISATLATLCLLAILMSVFSSTESRTMDSLGMEGLRSPASLITGGKDKRRLFDSSCKGIYDRELFSQLERVCEDCYNLYRKPHVATECRQDCFTNTMFPSCVASLYMPVEEILGYVEKIAIGSKI*
>proasellus_ibericus.46323
MQSGQISATLATLCLLAILMSVFSSTESRTMDSLGMEGLRSPASLITGGKDKRRLFDSSCKGIYDRELFSQLERVCEDCYNLYRKPHVATECRRDCYNTEVFESCLHDLMMHDFVNEYKEMVHMVAGKK*
>proasellus_ibericus.46324
MQSGQISATLATLCLLAILMSVFSSTESRTMDSLGMEGLRSPASLITGGKDKRRLFDSSCKGIYDRELFSQLERVCEDCYNLYRKPHVATECRRDCYNTEVFESCLHDLMMHDFVNEYKEMVHMVAGKK*
>proasellus_jaloniacus.13011
MASKVVLHHLLQILVLAAILFSVSEGARFPLSWRRLDFGQDVNQQCLGMLGNRDLFDSLSRICSDCQNIFRDKSIEGKCRRDCFNSSYLETCVLALELTEKLTDYKMHASVLKQGK*
>proasellus_jaloniacus.23924
MILFTKRSLQFVTGVLILCAIATDSAKCRKIELQDNPSAVNQNKLDETPLSSLLDDKILSLNRQKRMIFDSSCKGIYDRKLFGKLDRVCDDCYNLFRKPHIATECRQDCFSHKGMFLFCVHELGLDVNKYEEYANLIRKKSSNFNKY*
>proasellus_jaloniacus.57385
SLLSDSLGDPDSSAESSDFDSGNPFSDSLRPFRIKRMLFDSNCKGIYDQKMMRRLDDVCDGCYNLYRKPYIATECRKYCYNNGVFESCLNDLLMHDVADEYRHMVQFLG*
>proasellus_jaloniacus.6042
MLSGQISASLATLCLLVILMSEFSSTESRTMDSLGMEGLRSPASLITGGKDKRRLFDSSCKGIYDRELFSQLERVCEDCYNLYRKPHVATECRRDCYNTEVFESCLHDLMMHDFVNEYKEMVHMVAGKK*
>proasellus_jaloniacus.6043
MLSGQISASLATLCLLVILMSEFSSTESRTMDSLGMEGLRSPASLITGGKDKRRLFDSSCKGIYDRELFSQLERVCEDCYNLYRKPHVATECRQACFTDPMFQSCVASLYMPIDEIMGYVNKIATGSKK*
>proasellus_karamani.27821
MNPLSAAVVITATLIVAFQSISEGRHFDAESILFNSLGDPASSAESSDFDSGNPFSDSLRPFRIKRMLFDSNCKGIYDQKMMRRLDDVCDGCYNLYRKPYIATECRKYCYNNGVFESCLNDLLMHDVADEYRHMVQFLGK*
>proasellus_karamani.29062
MASKVVLHHVLQTLVLAGILFTVSEGLRFPLSWRRLDVGQDVTQQCLGMLGNRDLFDNLSRICSDCQNIFRDKNIEGKCRSDCFNSHYFETCVLALELTEKLTDYKLHASILKQG*
>proasellus_karamani.39987
MLSGQMSVSLATLCLLVAFMSLFSSTESRTMDSLGLEGLRSSTSLITGAKDKRRLFDSSCKGIYDRELFSQLERVCEDCYNLYRKPHVATECRRDCYNTEVFESCLHDLMMHDFVNEYKEMVHMVAGKK*
>proasellus_margalefi.14279
RRNLYVLLPDIWIRTNIFHNLPYKRRRRKDQMASKVVIHHLLQILVLAASLFSVSESVRFPLSWRRLDIGQDVTQQCLGMLGNRDLFDNLSRICSDCQNIFRDKS
>proasellus_margalefi.16859
MLSGQISASLATLCLLIIIMSVFSSTESRTMDSLGMEGLRSPASLITGGKDKRRLFDSSCKGIYDRELFSQLERVCEDCYNLYRKPHVATECRQDCFTNTMFPSCVASLYMPVEEILGYVEKIAIGSKI*
>proasellus_margalefi.16860
MLSGQISASLATLCLLIIIMSVFSSTESRTMDSLGMEGLRSPASLITGGKDKRRLFDSSCKGIYDRELFSQLERVCEDCYNLYRKPHVATECRRDCYNTEVFESCLHDLMMHDFVNEYKEMVHMVAGKK*
>proasellus_meridianus.28203
MILNTKLSLQFVTGVLILCAIATDIAKSRKIQLQDDLSSVNLNKLDETPLSSLLDDKIQSLNRQKRMIFDSSCKGIYDRKLFGKLDRVCDDCYNLFRKPYIATECRQDCFSHKDRFTLCVYELGLNVKEYDEYAKLLRKKSSNFNKY
>proasellus_meridianus.28204
MKLMEVFLQILNTKLSLQFVTGVLILCAIATDIAKSRKIQLQDDLSSVNLNKLDETPLSSLLDDKIQSLNRQKRMIFDSSCKGIYDRKLFGKLDRVCDDCYNLFRKPYIATECRQDCFSHKDRFTLCVYELGLNVKEYDEYAKLLRKKSSNFNKY
>proasellus_meridianus.31933
MASKVVLNHLLQILVLAAILFSVSEGVRFPLSWRRLDIGQDVTQQCLGMLGNRDLFDNLSRICSDCQNTFRDKSIEGKCRSECFNSSYFETCVLALELTEKLTDYKMHASVLKQGK*
>proasellus_meridianus.35380
MQSGQISASLATLCLLVILMSVFSSTESRTMDSLGMEGLRSPASLITGGKDKRRLFDSSCKGIYDRELFSQLERVCEDCYNLYRKPHVATECRRDCYNTEVFESCLHDLMMHDFVNEYKEMVHMVAGKK*
>proasellus_meridianus.37897
MNPWSTAVVITATLFFTFQTLSEGRHFDASSILSNSLEDPDSSVESSDLDSGNPFSDSLRPFRIKRMLFDSNCKGIYDQKMMRRLDDVCDGCYNLYRKPYIATECRKYCYNNGVFESCLNDLLMHDVADEYRHMVQFLG*
>proasellus_ortizi.1296
MNPWSTVFVITATLIFTFQSISEGRHFDANSILSNSLSDPDSSAESSDFDSGNPFSDSLRPFRIKRMLFDSNCKGIYDQKMMRRLDDVCDGCYNLYRKPYIATECRKYCYNNGVFESCLNDLLMHDVADEYRHMVQFLG*
>proasellus_ortizi.27843
MQSGQISASLATLCLLVILISVFSSAESRTMDSLGMEGLRSPASLITGGKDKRRLFDSSCKGIYDRELFSQLERVCEDCYNLYRKPHVATECRRDCYNTEVFESCLHDLMMHDFVNEYKEMVHMVAGKK*
>proasellus_ortizi.50238
EMILYTKLSLQFVAGVLLLCAIATDIAKSRKIQLQDYPSSVNQNKLDETPLSSLLDDKIQSLNRQKRMIFDSSCKGIYDRKLFGKLDRVCDDCYNLFRKPYIATECRQDCFSHKDRFILCVYELGLDVKEYDEYAKLLRKKS
>proasellus_parvulus.16817
MLSGQMSVSLATLCLLVTLLSLFSSTESRTMDSLGLDGLRPSSSLITGAKDKRRLFDSSCKGIYDRELFSQLERVCEDCYNLYRKPHVATECRRDCYNSEVFESCLHDLMMHDFVNEYKEMVHMVAGKK*
>proasellus_parvulus.33813
MASKKGHQHLLQTLVLATILFTGNEGAHFPLSWRRLDVGQDVTQQCLGMLGNRDLFDNLARICSDCQNIFRDKNVEGKCRSDCFNSSYFETCVLALELTEKLTDYKLHASILKQG*
>proasellus_parvulus.50959
MVSSAKLSQWLVAGILLCLAIATGVSKSRKIHLRDYTSLWDVQGEAPPSSFADDKIQSLYRQKRMIFDSSCKGIYDRKLFGKLERVCDDCYNLFRKPSIATECRHYCFSQKDKFLFCVYQLGYDVSEYAEYARLLREKPRGIVKY*
>proasellus_parvulus.50960
MVSSAKLSQWLVAGILLCLAIATGVSKSRKIHLRDYTSLWDVQGEAPPSSFADDKIQSLYRQKRMIFDSSCKGIYDRKLFGKLERVCDDCYNLFRKPSIATECRHYCFSQKDKFLFCVYQLGYDVSEYAEYARLLREKPRGIVKY*
>proasellus_parvulus.9686
LAIRVLRMNPWSAAAVVTVTLLVAFQSLSEGRHFDAESILSNSMRDPASSEESSGFDLGNPFSDSLKPFRIKRMLFDSNCKGIYDQKMMRRLDDVCDGCYNLYRKPYIATECRKYCYNNGVFESCLNDLLMHDVADEYRHMVQFLGK*
>proasellus_racovitzai.18810
MASKVVRHQLLQILVLAAILFYVSEGVRFPLSWRRLDIGQDVTQQCLGMLGNRDLFDNLSRICSDCQNIFRDKSIEGKCRSDCFNSSYFETCVLALELTEKLTDYKMHASVLKQGK*
>proasellus_racovitzai.18811
SDGICKSYFQILGLELYSLNKRRRRKKQMASKVVRHQLLQILVLAAILFYVSEGVRFPLSWRRLDIGQDVTQQCLGMLGNRDLFDNLSRICSDCQNIFRDKSIEGKCRSDCFNSSYFETCVLALELTEKLTDYKMHASVLKQGK*
>proasellus_racovitzai.64229
MILYTKLSLQFVTGVLILCAIATDIAKCRKIQLQDDPSAVSLNKLDETPLSSLLDDKIQSLNRQKRMIFDSSCKGIYDRKLFGKLDRVCDDCYNLFRKPYIATECRQDCFSHKDRFILCVYELGLDVKEYDEYAKLLRKKSSNFNKY*
>proasellus_racovitzai.73060
QTLSEGRHFDASSILSNSLGDPDSSAESSDFDSGNPFSDSLRPFRIKRMLFDSNCKGIYDQKMMRRLDDVCDGCYNLYRKPYIATECRKYCYNNGVFESCLNDLLMHDVADEYRHMVQFLG*
>proasellus_racovitzai.9127
MLSGQISASLATLCLLVILMSVFSSTESRTMDSLGMEGLRSPASLITGGKDKRRLFDSSCKGIYDRELFSQLERVCEDCYNLYRKPHVATECRRDCYNTEVFESCLHDLMMHDFVNEYKEMVHMVAGKK*
>proasellus_racovitzai.9128
MLSGQISASLATLCLLVILMSVFSSTESRTMDSLGMEGLRSPASLITGGKDKRRLFDSSCKGIYDRELFSQLERVCEDCYNLYRKPHVATECRQDCFTNTMFPSCVASLYMPVEEILGYVEKIAIGSKI*
>proasellus_rectus.20805
VRRNLYVLLPDIWIRATIFHYLLYKRRRRKRQMASKVFLHHFLQILVLAAILFSVSEGVRFPLSWRRLDIGQDVAQQCLGMLGNRDLFENLSRICSDCQNIFRDKSIEGKCRSDCFNSSYFETCVLALELTEKLTDYKMHASVLKQGK*
>proasellus_rectus.36047
MLSGQISASLATLCLLVILMSVFSSSESRTMDSLGMEGLRSPASLITGGKDKRRLFDSSCKGIYDRELFSQLERVCEDCYNLYRKPHVATECRRDCYNTEVFESCLHDLMMHDFVNEYKEMVHMVAGKK*
>proasellus_rectus.36048
MLSGQISASLATLCLLVILMSVFSSSESRTMDSLGMEGLRSPASLITGGKDKRRLFDSSCKGIYDRELFSQLERVCEDCYNLYRKPHVATECRQDCFTNAMFPSCVASLYMPVEEILGYVEKIAIGSKI*
>proasellus_rectus.36049
MLSGQISASLATLCLLVILMSVFSSSESRTMDSLGMEGLRSPASLITGGKDKRRLFDSSCKGIYDRELFSQLERVCEDCYNLYRKPHVATECRQDCFTNAMFPSCVASLYMPVEEILGYVEKIAIGSKI*
>proasellus_rectus.39271
MNPLSTAVVIIATLIFTFQTLSEGRHFDASSSLSNSLGDPDSSAESSDFDSGNPFSDSLRPFRIKRMLFDSNCKGIYDQKMMRRLDDVCDGCYNLYRKPYIATECRKYCYNNGVFESCLNDLLMHDVADEYRHMVQFLG*
>proasellus_rectus.77210
MVIIKNWLQQNFILLTVTMIIAYSQSTSGSLIKFQPNTLFEFKSLRCGGDYDREQYMVLTQICDECYNLFRKPSVMTQCRSNCFKNSVFPVCTSYLFMDHDKEDINKKVSVVNGF*
>proasellus_solanasi.15251
MLSGQISSSLATLCLLVILMSVFSSTESRTMDSLGMEGLRSPSSLITGGKDKRRLFDSSCKGIYDRELFSQLERVCEDCYNLYRKPHVATECRRDCYNTEVFESCLHDLMMHDFVNEYKEMVHMVAGKK*
>proasellus_solanasi.15252
MLSGQISSSLATLCLLVILMSVFSSTESRTMDSLGMEGLRSPSSLITGGKDKRRLFDSSCKGIYDRELFSQLERVCEDCYNLYRKPHVATECRQGCFTDPMFKSCVASLYMPIEEIMGYVEKIATGSKK*
>proasellus_solanasi.21000
GLRLNLQVLLPDTWNRATIFHYLPFKRRRKNQMASKVVLHHLLQILVLAAILFSVSEGARFPLSWRRLDFGQDVNQQCLGMLGNRDLFDNLSRICSDCQNIFRDKSIEGKCRSDCFNSSYFETCVLALELTEKLTDYKMHASVLKQGK*
>proasellus_solanasi.72535
MILFTKLSLQFVTSVLILCAIATDIAKSRKIQQQDNPSAVNLNKLDETPLSSLLDDKILSLNRQRRMIFDSSCKGIYDRKLFGKLDRVCDDCYNLFRKPHIATECRQDCFSHKDRFLVCVHELGLNVKEYDEYAKLIRKKSSNFNKY*
>proasellus_solanasi.83375
MVIIKNWLQRNFILLTVSMVIIYSQGTSGSLIKFQPNTLFEFKSLRCGGEYDREQYMVLTQICDECYNLFRKPSVMTQCRSNCFKNSVFPVCTSYLFMDHDKEDINKKVTVVSGF*
>proasellus_spelaeus.22859
MLSGQISASLATLCLLVILMSVFSSTESRTMDSLGMEGLRSPASLITGGKDKRRLFDSSCKGIYDRELFSQLERVCEDCYNLYRKPHVATECRQDCFNNAMFPSCVASLYMPVEEILGYVEKIAIGSKI*
>proasellus_spelaeus.22861
MLSGQISASLATLCLLVILMSVFSSTESRTMDSLGMEGLRSPASLITGGKDKRRLFDSSCKGIYDRELFSQLERVCEDCYNLYRKPHVATECRQDCFNNAMFPSCVASLYMPVEEILGYVEKIAIGSKI*
>proasellus_spelaeus.22862
MLSGQISASLATLCLLVILMSVFSSTESRTMDSLGMEGLRSPASLITGGKDKRRLFDSSCKGIYDRELFSQLERVCEDCYNLYRKPHVATECRRDCYNTEVFESCLHDLMMHDFVNEYKEMVHMVAGKK*
>proasellus_spelaeus.22863
MLSGQISASLATLCLLVILMSVFSSTESRTMDSLGMEGLRSPASLITGGKDKRRLFDSSCKGIYDRELFSQLERVCEDCYNLYRKPHVATECRRDCYNTEVFESCLHDLMMHDFVNEYKEMVHMVAGKK*
>proasellus_spelaeus.22865
MLSGQISASLATLCLLVILMSVFSSTESRTMDSLGMEGLRSPASLITGGKDKRRLFDSSCKGIYDRELFSQLERVCEDCYNLYRKPHVATECRQDCFNNAMFPSCVASLYMPVEEILGYVEKIAIGSKI*
>proasellus_spelaeus.22866
MLSGQISASLATLCLLVILMSVFSSTESRTMDSLGMEGLRSPASLITGGKDKRRLFDSSCKGIYDRELFSQLERVCEDCYNLYRKPHVATECRQDCFNNAMFPSCVASLYMPVEEILGYVEKIAIGSKI*
>proasellus_spelaeus.38409
MNPWSTAVVITATLFFTFQTLSEGRNFDASSILSNSLGDLDSSAESSDFDSGNPFSDSLRPFRIKRMLFDSNCKGIYDQKMMRRLDDVCDGCYNLYRKPYIATECRKYCYNNGVFESCLNDLLMHDVADEYRHMVQFLG*
>procambarus_clarkii_1.19862
LSKVPWQSTVGDSWCSTSHGEPQFTREYISFSLLGNLNDMLLLQASTARSSCVWFLLILGLLSQSQNTSGSFYKIRPGTLKEFEYVNCQGTFDKKLYNELNRICEDCQNIYRRDSQLAMKCKDNCFKNSWFEECVNSLLLNDQMENYNKKISYINGQDL*
>procambarus_clarkii_1.2905
MSQSMVWSSVMVVVVVVISSCYGRSLSSEDLQVLPQTTSPALSHASDLPEDHGPLSTPLYHSIRKRAVFDPECKGYYDRKIWAKLNLACEDCQNLFRKPGVETECRKGCFKSSMFTSCVSDLFLPVDKYQALAAFVRGT*
>procambarus_clarkii_1.31176
MVNQAAQCFIVRRVWLVVVVGLLVQQTTARYVFEECPGVMGNRAVHGKVTRVCEDCYNVFRDTDVLAGCRKGCFSSEMFKLCLLAMERVEEFPDFKRWIGILNAGR*
>procambarus_clarkii_2.14441
MSQSMVWSSVMVVVVVVISSCYGRSLSSEDLQVLPQTTSPALSHASDLPEDHGPLSTPLYHSIRKRAVFDPECKGYYDRKIWAKLNLACEDCQNLFRKPGVETECRKGCFKSSMFTSCVSDLFLPVDKYQALAAFVRGT*
>procambarus_clarkii_2.8025
PVVFWQSTVGDSWCSTSHGEPQFTREYISFSLLGNLNDMLLLQASTARSSCVWFLLILGLLSQSQNTSGSFYKIRPGTLKEFEYVNCQGTFDKKLYNELNRICEDCQNIYRRDSQLAMKCKDNCFKNSWFEECVNSLLLNDQMENYNKKISYINGQDL*
>scylla_olivacea.24367
MQASTSSGVGLEDRDYRFRLWPGTQREFEHYECGAEFNKVTRKHYDELSRVCEDCKNMYRSEPFLRQRCMNNCFDNEIFSYCTDSLLHPIEKIKAYEEMKMQIKA*
>scylla_olivacea.38236
MWLLAVVVMAALWSLSVQRTAARMIDDECPNLIGNRDLYEKVDWICEDCANIFRKIRMGYRCRRNCFYNEEFTWCISATENTGHKKELMQWVAILRATPERHRSFLTSIQGGAAIRPHADDGTAY*
>scylla_olivacea.59541
GNSQRKDIPHLFSDPPLLLLSCPTMSALTSIMQMAVLVACITMATLPDTQARSAEGFGRMGRLLASLKADTLGPVQDFGVEGAAHPLEKRQIFDSSCKGVYDRAIFNELEHVCNDCYNLYRTSHVASGCRVNCFENHVFDDCVYELLLHNPEEVLLMRDAIRG*
>scylla_olivacea.59542
THSLSLSQIMQMAVLVACITMATLPDTQARSAEGFGQMGRLLASLKADTLGPVQDFGVEGAAHPLEKRQIFDSSCKGVYDRAIFNELEHVCNDCYNLYRTSHVASGCRVNCFENHVFDDCVYELLLHNPEEVLLMRDAIRG*
>scylla_olivacea.79183
MQLAQSVSRHATENNVEERLFEHLTLASCTAPSVSLINMFDKITTLAVVMLVVMVIALNIDGGAAGPVKPRHNPVSTGGDAGQQHRRSRRATDLVDTSCKGYYDRDTWNELHHLCEDCDNLYREFHFQAKCRNDCFASDVFATCLTDLGKNVEIYQAMAASLRGS*
>scylla_olivacea.79185
GSSATATVKRGVTHVESFNITTLAVVMLVVMVIALNIDGGAAGPVKPRHNPVSTGGDAGQQHRRSRRATDLVDTSCKGYYDRDTWNELHHLCEDCDNLYREFHFQAKCRNDCFASDVFATCLTDLGKNVEIYQAMAASLRGS*
>scylla_paramamosain.402
QEIRRGNTYHSFSVTPLLSCPAMSTFTSVIQMAVLVACIAMATLPHTQGRSADGFGRMGRLLASLKADSLGPVQDYGVEGAAHPLEKRQIFDSSCKGVYDRAIFSELEHVCNDCYNLYRTSRVASGCRANCFENHVFDDCVYDLLLHNPDEVLLMRDAIRG*
>scylla_paramamosain.497
RHATENNVEERLFEHLTHASCTSPSVSLINMFDKMTTLAVVMVVVIVIALNIDGGAAGPVKPRHNPVSTGGDAGQQHRRSRRATDLVDTSCKGYYDRDTWNELHHLCEDCDNLYRQFHFQAKCRSDCFASDVFATCLTDLGKNVEIYQAMAASLRGS*
>talitrus_saltator.14971
NLYRKPSGSYECREDCFQSAVYRQCVTALLLPLHRYILYAHSLYTKRTKKFAFLPQYRHSRARAGLNSSPYVRSRTVKNNSPAFSNNRNPSSSRGQEKLRVFNSKTNFLLDYETSTIRNNNRMKNGPITQNHVRIVQGSDSRNNKTIV*
>talitrus_saltator.2871
MHTAFVSVLFGLLLAIQASEGRPASESEMTFNELPFYSPLGLDKRVRFDPSCMGTFDTEAYKKLYQVCEDCYYLYYDPGLTGRCRRNCFMNDAFRECAADLLHDVEEYVADARRLHSKTG*
>talitrus_saltator.52974
QLLCSSCHLALLSRKKMASNIAAWCVMVSLVMFLAGGGTALPFSVYSEWFMHEQECRDIAGNRDLYDDVARVCSDCQNLFRDSNIGASCRRNCFYNDDFKLCVEALQLSSELPELMRKIHVIKVG*
>talitrus_saltator.52975
QLLCSSCHLALLSRKKMASNIAAWCVMVSLVMFLAGGGTALPFSVYSEWFMHEQECRDIAGNRDLYDDVARVCSDCQNLFRDSNIGASCRRNCFYNDDFKLCVEALQLSSELPELMRKIHVIKVG*
>talitrus_saltator.62777
MSPVAVTAAVVVALIVMSSSHSSASPEMLEKSLQRSSRLLTSPSTGRYPFSRLLANRGSLLAGDAGRSSLLSTDLGRPKRALFDDSCKGVYDRELFAKLDRVCEDCYNLYRKPSVSYECRRDCYSNAMFESCLYDLMLHEMVDKYAEMVQIVGKK*
>talitrus_saltator.62778
MSPVAVTAAVVVALIVMSSSHSSASPEMLEKSLQRSSRLLTSPSTGRYPFSRLLANRGSLLAGDAGRSSLLSTDLGRPKRALFDDSCKGVYDRELFAKLDRVCEDCYNLYRKPSVSYECRRDCYSNAMFESCLYDLMLHEMVDKYAEMVQIVGKK*
>talitrus_saltator.64190
QQKTRSSSVKPDAERSTEMARVFESRHLIARFVLVSALMLLLSETEAITIRPNSRMEFASLRCRGEFDKNGYSALTRVCEDCYNLFRDKTVYNDCKSNCFHNSMFPVCVSYLLLDDYMDDYSQKITVAKGDR*
>talitrus_saltator.64191
QQKTRSSSVKPDAERSTEMARVFESRHLIARFVLVSALMLLLSETEAITIRPNSRMEFASLRCRGEFDKNGYSALTRVCEDCYNLFRDKTVYNDCKSNCFHNSMFPECVSYLLLDDYMDDYSQKITVAKGAR*
>talitrus_saltator.64193
QQKTRSSSVKPDAERSTEMARVFESRHLIARFVLVSALMLLLSETEAITIRPNSRMEFASLRCRGEFDKNGYSALTRVCEDCYNLFRDKTVYNDCKSNCFHNSMFPVCVSYLLLDDYMDDYSQKITVAKGDR*
>tigriopus_californicus_1.9283
MSYHCRLISPPFSSPTSLAILALKIFLMANLMPAQAGLMSSNSPFRFRFNGDSLGGLSPFKRDNAPRGDADALELQKAVYNPSSQMLKRDYETLQCRGMYDLSIFTKLNRICEDCFNLYHDAEIHELCRSECFSSFAFRTCLQSLLMEEESDFYLELVDIVGKKR
>tigriopus_californicus_1.9464
TSPSPLIQKDPLPKTPIVSFKAISLIKVFVPHMFSGMFASRRHLTLLVAVSTLVILISPKQCLGGRVFHPEGMYRVHKSIGETIGCKSSPSIRAYSTLNKVCEDCYHLYRDADLYNMCRSNCFGSEFFMSCMDSLLTTTEAKMHHASLVEDIHEYLR
>tigriopus_californicus_1.9872
MIQGKPLQTSFFSATRVAMTLVWFTTMTLVVLPPPSSNLADAYSRRLRSPWHQERYLIQSLTSIDRKNFQSLECKGRYHQGIFSKLDLICDDCYQLYKEPEVHSMCRADCFTSPVFRQCIDALMLQEHEELYSEMIRSLRE
>tigriopus_japonicus.25051
MIQDKPLKLFTFSVKRLAIALLLVSTMTLVLPPPSSIMANAYSRRLRSPWHQERYLIQSLTSIDRKNFKSLECKGRYHQGIFSKLDLICDDCYQLYKEPEVHSMCRADCFTSPVFQQCIEALMLQEHEELYSEMIRSLRE*
>tigriopus_japonicus.25052
MSYHCRLISLPLPSLTSLAILALQIFLLATLMPVHAGLMSSNSPFRFRFNGDSLGGLSPYKRDNSPQGDNDAMELEKAIYQPSSQMLKRDYETLQCRGMYDLSIFTKLNRICEDCFNLYHDAEIHELCRSECFSSFAFRTCLQSLLMEEESDFYLELVDIVGKKR*
>tigriopus_japonicus.27264
MSYHCRLISLPLPSLTSLAILALQIFLLATLMPVHAGLMSSNSPFRFRFNGDSLGGLSPYKRDNSPQGDNDAMELEKAIYQPSSQMLKRDYETLQCRGMYDLSIFTKLNRICEDCFNLYHDAEIHELCRSECFSSFAFRTCLQSLLMEEESDFYLELVDIVGKKR*
>tigriopus_japonicus.48725
LPNRSHTLELNSSLSRATFLTSIGDIFQKAQISKGMFASQRHLALLVVVSTLVILISPQQCLAGRVFHPEGMYRVHKSIGETIGCKSSPSIRAYSTLNKVCDDCYHLYRDPDLYNMCRSNCFGSEFFMSCMDSLLTTTEAKMHHASLVENIHEYLR*
>tigriopus_japonicus.53695
MSDLIHAKSTLMTASTPFRFRLQDHEDQGTPPTLGKLTPTLKRDSSSSTEGLADALQLENLRHTLLGQPHKRDYEALECRGMYDHGIFTKLNRICDDCYNLYKDVEVHHYCRSDCFSTSTFRQCLQSLLLDQESDVYLELVEIIGKKRKKR*
>tigriopus_japonicus.5616
MQLVSSKHLGMRTGRLMAHSCPSFLRLVLLLGGIIAAMLSHCCKAGLGPAALLTAKPEVSPSKCDGIGIGLFHRLEKICQDCGNLYLSDEVTGICRFNCFNNRGFAFCLKTLHVDEKDSEQLVSLVEDRQSDLLLH*
>tigriopus_kingsejongensis.17042
MGTHRLTPSWPWLGTILLVCGVSSLGSVSAQRPAVFPRALTPKCDGIESRIYHRLERICDDCGQLYRSDEVNGLCSFNCFNNRAFSLCVQALHLDPSMSEELVALVDERTSDLLQ*
>tigriopus_kingsejongensis.33516
MVNSLHCSGMILLIGLILISTHPCRGYSRRLRSPHQERYLIQSLTSIDRKNFQNLQCNGRFHQGAFSKLDLICDDCYELFKEPEVHSMCRSDCFTSPAFGQCMEALMLQDHEEVYSEMVKTLRG*
>tigriopus_kingsejongensis.33517
MLSSSHHHRTSRFPPIRCLYQYSFSSSLAFLLVFQIHLMADLIQAKSTLMSSNRMSPFRFRFNGAEPSDLLSGIKRGKMDALDLAHFHQEKAFNPFLLTKPQKRDYEMLQCRGKYDQGIFTKLNRICDDCFNLYREPEVQVYCRSDCFSSYTFRQCLQSLLLEEESDFFLELVEIIGKKR*
>tigriopus_kingsejongensis.36652
DLRSERGHRSTFVTDRNIVRGLVGGQLHFLTLVTFIMVGSLGRSSQFIALVSCVLVILMRTEPALGGAFHPDGMYRVHKSIGETIGCKVSPTLKIYKTLNRVCDECFLLYREPDLYHMCRSDCFGSDYFMSCMDSLLTTQEAKMHHASLVENIHEYLR*
>triops_newberryi.5506
FVHALEPLASRENPCPLFRSQQTPFNLRCIMSSCRKNVIIPTMLVLALVVISSVLPRSDAASVLSHPLSKRSFFDIQCKGVYDKSVFARLDRVCEDCYNLYRDPDLHSLCRKDCFTSKYFKGCLQALALDYNEDTVKDWIKTVHGRVPF*
>aedes_aegypti.5732
MTVIKLSNFIVSSHQDRVFRQNKQPDGHITREVAKSEAYFFTETQREFSFLECSSDYRLTESNMCSRNLALSLALIIALVPLAAVALPHHSVAKRSSFFDIECKGQFNKAIFYRLDRICEDCYSLFREPQILSFCKKSCFTTDYFRGCLDALQLTDEIETLKPFIKVLNGADPNTL
>aedes_aegypti.9131
MCSRNLALSLALIIALVPLAAVALPHHSVAKRSSFFDIECKGQFNKAIFYRLDRICEDCYSLFREPQILSFCK
>ixodes_scapularis.16678
MSPSCPVHRRWLAALLLVSGTLVSHQGAQARNLHKRSFLELGCRGNFEQSYLARLERVCEECFGLYREPQVYNICRANCFKNENFDLCADALLLKDEMSDLRRMINYVYG
>anopheles_gambiae.12733
MCSRNLAISLALIIALVPLSTVALPHHSIVKRSSFFDIECKGQFNKQIFYRLDRICEDCYSLFREPQILSFCKKQCFTTDYFKGCIDALQLTDEIEKFKPLIKVLNGADPNTL
>drosophila_melanogaster.5764
MCSRNIKISVVLFLVLIPIFAALPHNHNLSKRSNFFDLECKGIFNKTMFFRLDRICEDCYQLFRETSIHRLCKKDCFDSKWFGECLKVLLIPEEEISNLQHFLRVVNGSPISFNMGPQT
>drosophila_melanogaster.17822
MCSRNIKISVVLFLVLIPIFAALPHNHNLSKRSNFFDLECKGIFNKTMFFRLDRICEDCYQLFRETSIHRLCKANCFVHETFGDCLKVLLIDDEEISQLQHYLKVINGSPYPFHKPIYH
>drosophila_melanogaster.17996
MCSRNIKISVVLFLVLIPIFAALPHNHNLSKRSNFFDLECKGIFNKTMFFRLDRICEDCYQLFRETSIHRLCKQECFGSPFFNACIEALQLHEEMDKYNEWRDTLGRK
>strigamia_maritima.4
MNHTLFFRVFVVLSAIIASTCLVSARSLNLEDVSGVHRINKRSFHTLGCLGDYDTAGFSRLDRLCEDCYDMYRDSQVRAMCRSSCFTTDTFKKCAEALLVNMEEEKLGDVVNRLYGRD
