# Supplementary material for: Comparative genomic analysis of crustacean hyperglycemic hormone (CHH) neuropeptide genes across diverse crustacean species
Source: F1000Res. 2018 Jan 23;7:100. [Version 1] doi: 10.12688/f1000research.13732.1 (PMC6178914; doi:10.12688/f1000research.13732.1)
Supplement: List of Pfam annotated CHH/MIH/GIH genes and associated e-values in crustaceans and other arthropods [file f1000research-7-14919-s0001.tgz › dd9179ad-f8c9-4928-907f-e5eb2b095727_Dataset_2.xlsx]

## Sheet: Sheet1
PFAM accession	species_id	nucleotide_query_length	e-value	description	taxa
PF01147.12	acanthogammarus_godlewskii.31174	120	6e-20	Crustacean CHH/MIH/GIH neurohormone family	Crustacea
PF01147.12	acanthogammarus_godlewskii.31175	120	6e-20	Crustacean CHH/MIH/GIH neurohormone family	Crustacea
PF01147.12	asellus_aquaticus.5484	100	7.3e-31	Crustacean CHH/MIH/GIH neurohormone family	Crustacea
PF01147.12	asellus_aquaticus.8114	136	1.1e-30	Crustacean CHH/MIH/GIH neurohormone family	Crustacea
PF01147.12	asprogammarus_rhodophthalmus.243	117	2.5e-13	Crustacean CHH/MIH/GIH neurohormone family	Crustacea
PF01147.12	asprogammarus_rhodophthalmus.45772	155	4.6e-30	Crustacean CHH/MIH/GIH neurohormone family	Crustacea
PF01147.12	asprogammarus_rhodophthalmus.45773	155	4.6e-30	Crustacean CHH/MIH/GIH neurohormone family	Crustacea
PF01147.12	astacus_astacus.18123	142	7.4e-24	Crustacean CHH/MIH/GIH neurohormone family	Crustacea
PF01147.12	astacus_leptodactylus_3.49658	141	7.2e-24	Crustacean CHH/MIH/GIH neurohormone family	Crustacea
PF01147.12	astacus_leptodactylus_3.53122	123	1.2e-19	Crustacean CHH/MIH/GIH neurohormone family	Crustacea
PF01147.12	astacus_leptodactylus_3.86061	165	2.1e-30	Crustacean CHH/MIH/GIH neurohormone family	Crustacea
PF01147.12	boeckaxelia_potanini.1752	100	3.4e-23	Crustacean CHH/MIH/GIH neurohormone family	Crustacea
PF01147.12	boeckaxelia_potanini.18289	152	1.1e-19	Crustacean CHH/MIH/GIH neurohormone family	Crustacea
PF01147.12	boeckaxelia_potanini.18290	161	1.3e-19	Crustacean CHH/MIH/GIH neurohormone family	Crustacea
PF01147.12	boeckaxelia_potanini.27617	156	6.6e-30	Crustacean CHH/MIH/GIH neurohormone family	Crustacea
PF01147.12	boeckaxelia_potanini.3913	143	2.7e-19	Crustacean CHH/MIH/GIH neurohormone family	Crustacea
PF01147.12	brachyuropus_grewingkii.13031	101	5.2e-18	Crustacean CHH/MIH/GIH neurohormone family	Crustacea
PF01147.12	brachyuropus_grewingkii.13891	111	4e-19	Crustacean CHH/MIH/GIH neurohormone family	Crustacea
PF01147.12	bragasellus_molinai.1840	110	3.9e-24	Crustacean CHH/MIH/GIH neurohormone family	Crustacea
PF01147.12	bragasellus_molinai.37759	127	1.7e-20	Crustacean CHH/MIH/GIH neurohormone family	Crustacea
PF01147.12	bragasellus_molinai.70980	130	2e-30	Crustacean CHH/MIH/GIH neurohormone family	Crustacea
PF01147.12	bragasellus_molinai.70983	130	2e-30	Crustacean CHH/MIH/GIH neurohormone family	Crustacea
PF01147.12	bragasellus_peltatus.12696	99	6.1e-25	Crustacean CHH/MIH/GIH neurohormone family	Crustacea
PF01147.12	bragasellus_peltatus.17796	127	4.9e-25	Crustacean CHH/MIH/GIH neurohormone family	Crustacea
PF01147.12	bragasellus_peltatus.62818	112	7.1e-22	Crustacean CHH/MIH/GIH neurohormone family	Crustacea
PF01147.12	brandtia_latissima.25488	124	1.9e-19	Crustacean CHH/MIH/GIH neurohormone family	Crustacea
PF01147.12	brandtia_latissima.8222	119	3.1e-30	Crustacean CHH/MIH/GIH neurohormone family	Crustacea
PF01147.12	calanus_finmarchicus_1.10913	225	4.4e-17	Crustacean CHH/MIH/GIH neurohormone family	Crustacea
PF01147.12	calanus_finmarchicus_1.22433	104	3e-14	Crustacean CHH/MIH/GIH neurohormone family	Crustacea
PF01147.12	calanus_finmarchicus_1.28	111	7.2e-22	Crustacean CHH/MIH/GIH neurohormone family	Crustacea
PF01147.12	calanus_finmarchicus_1.46485	119	7.7e-16	Crustacean CHH/MIH/GIH neurohormone family	Crustacea
PF01147.12	calanus_finmarchicus_1.59894	176	1.8e-15	Crustacean CHH/MIH/GIH neurohormone family	Crustacea
PF01147.12	calanus_finmarchicus_1.62768	146	2.4e-16	Crustacean CHH/MIH/GIH neurohormone family	Crustacea
PF01147.12	calanus_finmarchicus_1.62769	146	2.4e-16	Crustacean CHH/MIH/GIH neurohormone family	Crustacea
PF01147.12	caligus_rogercresseyi.16951	183	5.9e-23	Crustacean CHH/MIH/GIH neurohormone family	Crustacea
PF01147.12	caligus_rogercresseyi.16952	171	1e-24	Crustacean CHH/MIH/GIH neurohormone family	Crustacea
PF01147.12	caligus_rogercresseyi.3461	103	7.5e-14	Crustacean CHH/MIH/GIH neurohormone family	Crustacea
PF01147.12	cancer_borealis.7482	131	4.6e-19	Crustacean CHH/MIH/GIH neurohormone family	Crustacea
PF01147.12	carcinus_maenas.70332	114	1.6e-27	Crustacean CHH/MIH/GIH neurohormone family	Crustacea
PF01147.12	carcinus_maenas.70333	116	1.8e-24	Crustacean CHH/MIH/GIH neurohormone family	Crustacea
PF01147.12	carcinus_maenas.81993	230	5.6e-19	Crustacean CHH/MIH/GIH neurohormone family	Crustacea
PF01147.12	carcinus_maenas.90040	135	3.9e-14	Crustacean CHH/MIH/GIH neurohormone family	Crustacea
PF01147.12	carinurus_bicarinatus.47531	125	8e-20	Crustacean CHH/MIH/GIH neurohormone family	Crustacea
PF01147.12	cherax_quadricarinatus_2.18109	136	4.8e-27	Crustacean CHH/MIH/GIH neurohormone family	Crustacea
PF01147.12	cherax_quadricarinatus_2.97685	155	2.9e-23	Crustacean CHH/MIH/GIH neurohormone family	Crustacea
PF01147.12	cornugammarus_maximus.24586	203	1.3e-25	Crustacean CHH/MIH/GIH neurohormone family	Crustacea
PF01147.12	cornugammarus_maximus.24587	136	4.7e-26	Crustacean CHH/MIH/GIH neurohormone family	Crustacea
PF01147.12	cornugammarus_maximus.46139	124	7.6e-20	Crustacean CHH/MIH/GIH neurohormone family	Crustacea
PF01147.12	daphnia_galeata.10815	135	3e-26	Crustacean CHH/MIH/GIH neurohormone family	Crustacea
PF01147.12	daphnia_galeata.16564	126	1.3e-20	Crustacean CHH/MIH/GIH neurohormone family	Crustacea
PF01147.12	daphnia_magna.14736	182	2.6e-42	Crustacean CHH/MIH/GIH neurohormone family	Crustacea
PF01147.12	daphnia_magna.21925	210	1.2e-16	Crustacean CHH/MIH/GIH neurohormone family	Crustacea
PF01147.12	daphnia_magna.22571	183	8.8e-27	Crustacean CHH/MIH/GIH neurohormone family	Crustacea
PF01147.12	daphnia_magna.4104	183	7.8e-27	Crustacean CHH/MIH/GIH neurohormone family	Crustacea
PF01147.12	daphnia_magna.91605	117	1.4e-19	Crustacean CHH/MIH/GIH neurohormone family	Crustacea
PF01147.12	dorogostaiskia_parasitica.42442	106	1.3e-19	Crustacean CHH/MIH/GIH neurohormone family	Crustacea
PF01147.12	echinogammarus_veneris.12047	105	4.2e-23	Crustacean CHH/MIH/GIH neurohormone family	Crustacea
PF01147.12	echinogammarus_veneris.4012	100	2.1e-30	Crustacean CHH/MIH/GIH neurohormone family	Crustacea
PF01147.12	eriocheir_sinensis_2.18813	111	8.8e-25	Crustacean CHH/MIH/GIH neurohormone family	Crustacea
PF01147.12	eriocheir_sinensis_2.19298	132	1.1e-14	Crustacean CHH/MIH/GIH neurohormone family	Crustacea
PF01147.12	eriocheir_sinensis_2.40336	148	2.1e-17	Crustacean CHH/MIH/GIH neurohormone family	Crustacea
PF01147.12	eriocheir_sinensis_2.57937	151	5.7e-29	Crustacean CHH/MIH/GIH neurohormone family	Crustacea
PF01147.12	eriocheir_sinensis_2.57938	151	5.7e-29	Crustacean CHH/MIH/GIH neurohormone family	Crustacea
PF01147.12	eriocheir_sinensis_2.57939	151	5.7e-29	Crustacean CHH/MIH/GIH neurohormone family	Crustacea
PF01147.12	eucarinogammarus_wagii.28818	133	8.9e-20	Crustacean CHH/MIH/GIH neurohormone family	Crustacea
PF01147.12	eucyclops_serrulatus.25617	149	1.3e-14	Crustacean CHH/MIH/GIH neurohormone family	Crustacea
PF01147.12	eucyclops_serrulatus.8657	115	2.9e-16	Crustacean CHH/MIH/GIH neurohormone family	Crustacea
PF01147.12	eulimnogammarus_cruentus.39006	124	3.6e-20	Crustacean CHH/MIH/GIH neurohormone family	Crustacea
PF01147.12	eulimnogammarus_cyaneus.1512	139	3.6e-19	Crustacean CHH/MIH/GIH neurohormone family	Crustacea
PF01147.12	eulimnogammarus_cyaneus.325	132	7.7e-20	Crustacean CHH/MIH/GIH neurohormone family	Crustacea
PF01147.12	eulimnogammarus_cyaneus.44312	123	3.4e-30	Crustacean CHH/MIH/GIH neurohormone family	Crustacea
PF01147.12	eulimnogammarus_cyaneus.58621	111	4.1e-19	Crustacean CHH/MIH/GIH neurohormone family	Crustacea
PF01147.12	eulimnogammarus_cyaneus.58624	111	4.1e-19	Crustacean CHH/MIH/GIH neurohormone family	Crustacea
PF01147.12	eulimnogammarus_cyaneus.67655	134	6.1e-23	Crustacean CHH/MIH/GIH neurohormone family	Crustacea
PF01147.12	eulimnogammarus_czerskii.10258	119	4.7e-20	Crustacean CHH/MIH/GIH neurohormone family	Crustacea
PF01147.12	eulimnogammarus_czerskii.50996	156	7.3e-30	Crustacean CHH/MIH/GIH neurohormone family	Crustacea
PF01147.12	eulimnogammarus_czerskii.50997	105	4.7e-25	Crustacean CHH/MIH/GIH neurohormone family	Crustacea
PF01147.12	eulimnogammarus_czerskii.50998	123	4.1e-30	Crustacean CHH/MIH/GIH neurohormone family	Crustacea
PF01147.12	eulimnogammarus_czerskii.63920	158	7e-20	Crustacean CHH/MIH/GIH neurohormone family	Crustacea
PF01147.12	eulimnogammarus_czerskii.63921	158	7e-20	Crustacean CHH/MIH/GIH neurohormone family	Crustacea
PF01147.12	eulimnogammarus_czerskii.7330	140	6.9e-23	Crustacean CHH/MIH/GIH neurohormone family	Crustacea
PF01147.12	eulimnogammarus_marituji.6235	116	5.2e-23	Crustacean CHH/MIH/GIH neurohormone family	Crustacea
PF01147.12	eulimnogammarus_marituji.6236	135	6.3e-23	Crustacean CHH/MIH/GIH neurohormone family	Crustacea
PF01147.12	eulimnogammarus_marituji.62510	157	6.5e-30	Crustacean CHH/MIH/GIH neurohormone family	Crustacea
PF01147.12	eulimnogammarus_marituji.62512	157	6.5e-30	Crustacean CHH/MIH/GIH neurohormone family	Crustacea
PF01147.12	eulimnogammarus_marituji.82906	124	2.3e-20	Crustacean CHH/MIH/GIH neurohormone family	Crustacea
PF01147.12	eulimnogammarus_marituji.82907	124	2.3e-20	Crustacean CHH/MIH/GIH neurohormone family	Crustacea
PF01147.12	eulimnogammarus_marituji.82908	124	2.3e-20	Crustacean CHH/MIH/GIH neurohormone family	Crustacea
PF01147.12	eulimnogammarus_messerschmidtii.39518	142	7.1e-23	Crustacean CHH/MIH/GIH neurohormone family	Crustacea
PF01147.12	eulimnogammarus_messerschmidtii.40584	158	6.6e-30	Crustacean CHH/MIH/GIH neurohormone family	Crustacea
PF01147.12	eulimnogammarus_messerschmidtii.53563	120	3.8e-20	Crustacean CHH/MIH/GIH neurohormone family	Crustacea
PF01147.12	eulimnogammarus_similis.58344	120	3.9e-20	Crustacean CHH/MIH/GIH neurohormone family	Crustacea
PF01147.12	eulimnogammarus_similis.62866	157	7.4e-30	Crustacean CHH/MIH/GIH neurohormone family	Crustacea
PF01147.12	eulimnogammarus_similis.62867	157	7.4e-30	Crustacean CHH/MIH/GIH neurohormone family	Crustacea
PF01147.12	eulimnogammarus_similis.62871	157	7.4e-30	Crustacean CHH/MIH/GIH neurohormone family	Crustacea
PF01147.12	eulimnogammarus_similis.62872	157	7.4e-30	Crustacean CHH/MIH/GIH neurohormone family	Crustacea
PF01147.12	eulimnogammarus_testaceus.24321	163	5.3e-26	Crustacean CHH/MIH/GIH neurohormone family	Crustacea
PF01147.12	eulimnogammarus_testaceus.61089	124	2.2e-20	Crustacean CHH/MIH/GIH neurohormone family	Crustacea
PF01147.12	eulimnogammarus_ussolzewii.44002	125	9.1e-19	Crustacean CHH/MIH/GIH neurohormone family	Crustacea
PF01147.12	eulimnogammarus_violaceus.14125	203	1e-25	Crustacean CHH/MIH/GIH neurohormone family	Crustacea
PF01147.12	eulimnogammarus_violaceus.34654	124	4.3e-20	Crustacean CHH/MIH/GIH neurohormone family	Crustacea
PF01147.12	eulimnogammarus_viridulus.52286	134	5.9e-23	Crustacean CHH/MIH/GIH neurohormone family	Crustacea
PF01147.12	eulimnogammarus_vittatus.40950	124	4.1e-20	Crustacean CHH/MIH/GIH neurohormone family	Crustacea
PF01147.12	eulimnogammarus_vittatus.40953	124	4.1e-20	Crustacean CHH/MIH/GIH neurohormone family	Crustacea
PF01147.12	eulimnogammarus_vittatus.40954	124	4.1e-20	Crustacean CHH/MIH/GIH neurohormone family	Crustacea
PF01147.12	euphausia_superba.12949	138	5.2e-14	Crustacean CHH/MIH/GIH neurohormone family	Crustacea
PF01147.12	euphausia_superba.26757	119	3e-12	Crustacean CHH/MIH/GIH neurohormone family	Crustacea
PF01147.12	eurytemora_affinis.1126	109	3.7e-22	Crustacean CHH/MIH/GIH neurohormone family	Crustacea
PF01147.12	eurytemora_affinis.1127	119	4.4e-22	Crustacean CHH/MIH/GIH neurohormone family	Crustacea
PF01147.12	eurytemora_affinis.13852	150	4.9e-12	Crustacean CHH/MIH/GIH neurohormone family	Crustacea
PF01147.12	eurytemora_affinis.37128	113	3.5e-15	Crustacean CHH/MIH/GIH neurohormone family	Crustacea
PF01147.12	eurytemora_affinis.65856	102	1.8e-14	Crustacean CHH/MIH/GIH neurohormone family	Crustacea
PF01147.12	eurytemora_affinis.86504	122	2.1e-10	Crustacean CHH/MIH/GIH neurohormone family	Crustacea
PF01147.12	eurytemora_affinis.8718	111	4.7e-14	Crustacean CHH/MIH/GIH neurohormone family	Crustacea
PF01147.12	eurytemora_affinis.8719	164	7.1e-14	Crustacean CHH/MIH/GIH neurohormone family	Crustacea
PF01147.12	gammarus_chevreuxi.4662	109	3.2e-23	Crustacean CHH/MIH/GIH neurohormone family	Crustacea
PF01147.12	gammarus_lacustris.10398	124	1e-19	Crustacean CHH/MIH/GIH neurohormone family	Crustacea
PF01147.12	gammarus_lacustris.10399	124	1e-19	Crustacean CHH/MIH/GIH neurohormone family	Crustacea
PF01147.12	gammarus_lacustris.24083	156	6.5e-30	Crustacean CHH/MIH/GIH neurohormone family	Crustacea
PF01147.12	gammarus_lacustris.25531	135	3e-23	Crustacean CHH/MIH/GIH neurohormone family	Crustacea
PF01147.12	gammarus_lacustris.67954	121	1.5e-16	Crustacean CHH/MIH/GIH neurohormone family	Crustacea
PF01147.12	garjajewia_dershawini.34449	124	3.7e-20	Crustacean CHH/MIH/GIH neurohormone family	Crustacea
PF01147.12	garjajewia_dershawini.34450	124	3.7e-20	Crustacean CHH/MIH/GIH neurohormone family	Crustacea
PF01147.12	gmelinoides_fasciatus.39791	124	1.2e-19	Crustacean CHH/MIH/GIH neurohormone family	Crustacea
PF01147.12	gmelinoides_fasciatus.39792	124	1.2e-19	Crustacean CHH/MIH/GIH neurohormone family	Crustacea
PF01147.12	heterogammarus_sophianosii.27117	202	9.7e-26	Crustacean CHH/MIH/GIH neurohormone family	Crustacea
PF01147.12	heterogammarus_sophianosii.42249	167	1.4e-19	Crustacean CHH/MIH/GIH neurohormone family	Crustacea
PF01147.12	heterogammarus_sophianosii.4528	116	1.6e-19	Crustacean CHH/MIH/GIH neurohormone family	Crustacea
PF01147.12	heterogammarus_sophianosii.61003	134	2.2e-23	Crustacean CHH/MIH/GIH neurohormone family	Crustacea
PF01147.12	homalogammarus_brandtii.2342	135	1.5e-22	Crustacean CHH/MIH/GIH neurohormone family	Crustacea
PF01147.12	homalogammarus_brandtii.36551	101	2.1e-17	Crustacean CHH/MIH/GIH neurohormone family	Crustacea
PF01147.12	homarus_americanus.1953	100	8.3e-19	Crustacean CHH/MIH/GIH neurohormone family	Crustacea
PF01147.12	homarus_americanus.57119	132	1.3e-21	Crustacean CHH/MIH/GIH neurohormone family	Crustacea
PF01147.12	homarus_americanus.6983	120	1.6e-25	Crustacean CHH/MIH/GIH neurohormone family	Crustacea
PF01147.12	hyalella_azteca_3.8858	103	7.5e-10	Crustacean CHH/MIH/GIH neurohormone family	Crustacea
PF01147.12	hyalella_azteca_3.8859	103	8.6e-10	Crustacean CHH/MIH/GIH neurohormone family	Crustacea
PF01147.12	hyalellopsis_carinata.16779	120	4.6e-20	Crustacean CHH/MIH/GIH neurohormone family	Crustacea
PF01147.12	hyalellopsis_carinata.20376	124	4.2e-20	Crustacean CHH/MIH/GIH neurohormone family	Crustacea
PF01147.12	hyalellopsis_carinata.38985	154	6.3e-30	Crustacean CHH/MIH/GIH neurohormone family	Crustacea
PF01147.12	hyalellopsis_carinata.38986	154	6.3e-30	Crustacean CHH/MIH/GIH neurohormone family	Crustacea
PF01147.12	hyalellopsis_carinata.65354	145	1.3e-22	Crustacean CHH/MIH/GIH neurohormone family	Crustacea
PF01147.12	hyalellopsis_costata.56542	124	9.8e-20	Crustacean CHH/MIH/GIH neurohormone family	Crustacea
PF01147.12	hyalellopsis_costata.7859	136	6.2e-23	Crustacean CHH/MIH/GIH neurohormone family	Crustacea
PF01147.12	hyalellopsis_setosa.2915	124	6.9e-20	Crustacean CHH/MIH/GIH neurohormone family	Crustacea
PF01147.12	hyalellopsis_setosa.56161	115	1e-19	Crustacean CHH/MIH/GIH neurohormone family	Crustacea
PF01147.12	hyalellopsis_setosa.56162	120	1.1e-19	Crustacean CHH/MIH/GIH neurohormone family	Crustacea
PF01147.12	hyalellopsis_setosa.59502	157	6.5e-30	Crustacean CHH/MIH/GIH neurohormone family	Crustacea
PF01147.12	hyalellopsis_setosa.59507	157	6.5e-30	Crustacean CHH/MIH/GIH neurohormone family	Crustacea
PF01147.12	hyalellopsis_setosa.79891	134	3.8e-22	Crustacean CHH/MIH/GIH neurohormone family	Crustacea
PF01147.12	hyalellopsis_stebbingi.11665	134	5.1e-30	Crustacean CHH/MIH/GIH neurohormone family	Crustacea
PF01147.12	hyalellopsis_stebbingi.36667	119	2.2e-20	Crustacean CHH/MIH/GIH neurohormone family	Crustacea
PF01147.12	hyalellopsis_stebbingi.48560	124	7.6e-20	Crustacean CHH/MIH/GIH neurohormone family	Crustacea
PF01147.12	hyalellopsis_stebbingi.77317	143	1.9e-22	Crustacean CHH/MIH/GIH neurohormone family	Crustacea
PF01147.12	lepeophtheirus_salmonis.14416	123	6.2e-17	Crustacean CHH/MIH/GIH neurohormone family	Crustacea
PF01147.12	lepeophtheirus_salmonis.15809	109	2.5e-14	Crustacean CHH/MIH/GIH neurohormone family	Crustacea
PF01147.12	lepeophtheirus_salmonis.9539	163	1.5e-24	Crustacean CHH/MIH/GIH neurohormone family	Crustacea
PF01147.12	lepeophtheirus_salmonis.9540	146	1.2e-24	Crustacean CHH/MIH/GIH neurohormone family	Crustacea
PF01147.12	linevichella_vortex.44761	124	1.7e-19	Crustacean CHH/MIH/GIH neurohormone family	Crustacea
PF01147.12	linevichella_vortex.56934	135	7.4e-23	Crustacean CHH/MIH/GIH neurohormone family	Crustacea
PF01147.12	litopenaeus_vannamei_1.12034	194	3.8e-27	Crustacean CHH/MIH/GIH neurohormone family	Crustacea
PF01147.12	litopenaeus_vannamei_1.22125	134	1.7e-27	Crustacean CHH/MIH/GIH neurohormone family	Crustacea
PF01147.12	litopenaeus_vannamei_1.51328	129	3e-21	Crustacean CHH/MIH/GIH neurohormone family	Crustacea
PF01147.12	litopenaeus_vannamei_1.66438	211	2.4e-20	Crustacean CHH/MIH/GIH neurohormone family	Crustacea
PF01147.12	macrobrachium_nipponense.55994	136	2e-30	Crustacean CHH/MIH/GIH neurohormone family	Crustacea
PF01147.12	macropereiopus_parvus.22139	132	7e-23	Crustacean CHH/MIH/GIH neurohormone family	Crustacea
PF01147.12	macropereiopus_parvus.35016	122	1.1e-29	Crustacean CHH/MIH/GIH neurohormone family	Crustacea
PF01147.12	macropereiopus_parvus.47730	124	7.6e-20	Crustacean CHH/MIH/GIH neurohormone family	Crustacea
PF01147.12	macropereiopus_parvus.61624	139	2.9e-19	Crustacean CHH/MIH/GIH neurohormone family	Crustacea
PF01147.12	macropereiopus_wagneri.18491	124	2.5e-20	Crustacean CHH/MIH/GIH neurohormone family	Crustacea
PF01147.12	macropereiopus_wagneri.18492	124	2.5e-20	Crustacean CHH/MIH/GIH neurohormone family	Crustacea
PF01147.12	macropereiopus_wagneri.18493	124	2.5e-20	Crustacean CHH/MIH/GIH neurohormone family	Crustacea
PF01147.12	meganyctiphanes_norvegica.89749	132	1.3e-29	Crustacean CHH/MIH/GIH neurohormone family	Crustacea
PF01147.12	meganyctiphanes_norvegica.89750	134	8e-24	Crustacean CHH/MIH/GIH neurohormone family	Crustacea
PF01147.12	meganyctiphanes_norvegica.89751	162	4.6e-25	Crustacean CHH/MIH/GIH neurohormone family	Crustacea
PF01147.12	meganyctiphanes_norvegica.89752	134	1.8e-25	Crustacean CHH/MIH/GIH neurohormone family	Crustacea
PF01147.12	meganyctiphanes_norvegica.89753	157	7.1e-28	Crustacean CHH/MIH/GIH neurohormone family	Crustacea
PF01147.12	micruropus_glaber.31522	147	6e-23	Crustacean CHH/MIH/GIH neurohormone family	Crustacea
PF01147.12	micruropus_glaber.32573	122	6.3e-30	Crustacean CHH/MIH/GIH neurohormone family	Crustacea
PF01147.12	micruropus_glaber.32574	155	1.2e-29	Crustacean CHH/MIH/GIH neurohormone family	Crustacea
PF01147.12	micruropus_glaber.43680	124	1.1e-19	Crustacean CHH/MIH/GIH neurohormone family	Crustacea
PF01147.12	micruropus_glaber.43681	124	1.1e-19	Crustacean CHH/MIH/GIH neurohormone family	Crustacea
PF01147.12	micruropus_glaber.59646	138	3.3e-17	Crustacean CHH/MIH/GIH neurohormone family	Crustacea
PF01147.12	micruropus_parvulus.44012	154	2.6e-28	Crustacean CHH/MIH/GIH neurohormone family	Crustacea
PF01147.12	micruropus_parvulus.44013	154	2.6e-28	Crustacean CHH/MIH/GIH neurohormone family	Crustacea
PF01147.12	micruropus_wahlii.20525	202	5.2e-11	Crustacean CHH/MIH/GIH neurohormone family	Crustacea
PF01147.12	micruropus_wahlii.44950	132	9.2e-23	Crustacean CHH/MIH/GIH neurohormone family	Crustacea
PF01147.12	micruropus_wahlii.45375	116	2.1e-19	Crustacean CHH/MIH/GIH neurohormone family	Crustacea
PF01147.12	micruropus_wahlii.67551	124	1.6e-19	Crustacean CHH/MIH/GIH neurohormone family	Crustacea
PF01147.12	micruropus_wahlii.75911	155	1.1e-29	Crustacean CHH/MIH/GIH neurohormone family	Crustacea
PF01147.12	micruropus_wahlii.75912	155	1.1e-29	Crustacean CHH/MIH/GIH neurohormone family	Crustacea
PF01147.12	micruropus_wahlii.75913	202	1.7e-25	Crustacean CHH/MIH/GIH neurohormone family	Crustacea
PF01147.12	neomysis_awatschensis.20451	104	2.5e-10	Crustacean CHH/MIH/GIH neurohormone family	Crustacea
PF01147.12	neomysis_awatschensis.21924	134	3.6e-15	Crustacean CHH/MIH/GIH neurohormone family	Crustacea
PF01147.12	neomysis_awatschensis.4118	135	1.2e-06	Crustacean CHH/MIH/GIH neurohormone family	Crustacea
PF01147.12	neomysis_awatschensis.9160	108	1.3e-10	Crustacean CHH/MIH/GIH neurohormone family	Crustacea
PF01147.12	neomysis_awatschensis.9161	108	3.2e-10	Crustacean CHH/MIH/GIH neurohormone family	Crustacea
PF01147.12	odontogammarus_calcaratus.20980	129	5.1e-23	Crustacean CHH/MIH/GIH neurohormone family	Crustacea
PF01147.12	odontogammarus_calcaratus.40526	203	9.4e-26	Crustacean CHH/MIH/GIH neurohormone family	Crustacea
PF01147.12	odontogammarus_calcaratus.40527	156	6e-30	Crustacean CHH/MIH/GIH neurohormone family	Crustacea
PF01147.12	odontogammarus_calcaratus.53194	124	2.5e-20	Crustacean CHH/MIH/GIH neurohormone family	Crustacea
PF01147.12	odontogammarus_calcaratus.53195	124	2.5e-20	Crustacean CHH/MIH/GIH neurohormone family	Crustacea
PF01147.12	odontogammarus_calcaratus.53196	124	2.5e-20	Crustacean CHH/MIH/GIH neurohormone family	Crustacea
PF01147.12	odontogammarus_calcaratus.53197	124	2.5e-20	Crustacean CHH/MIH/GIH neurohormone family	Crustacea
PF01147.12	odontogammarus_calcaratus.7424	110	1.7e-19	Crustacean CHH/MIH/GIH neurohormone family	Crustacea
PF01147.12	ommatogammarus_albinus.18687	206	9.5e-26	Crustacean CHH/MIH/GIH neurohormone family	Crustacea
PF01147.12	ommatogammarus_albinus.67326	124	5.9e-20	Crustacean CHH/MIH/GIH neurohormone family	Crustacea
PF01147.12	ommatogammarus_albinus.67327	124	5.9e-20	Crustacean CHH/MIH/GIH neurohormone family	Crustacea
PF01147.12	ommatogammarus_flavus.48988	158	7e-30	Crustacean CHH/MIH/GIH neurohormone family	Crustacea
PF01147.12	ommatogammarus_flavus.52765	124	7.5e-20	Crustacean CHH/MIH/GIH neurohormone family	Crustacea
PF01147.12	ommatogammarus_flavus.8206	109	5.6e-23	Crustacean CHH/MIH/GIH neurohormone family	Crustacea
PF01147.12	oxyacanthus_curtus.15209	156	6.6e-30	Crustacean CHH/MIH/GIH neurohormone family	Crustacea
PF01147.12	oxyacanthus_curtus.25831	124	4.6e-20	Crustacean CHH/MIH/GIH neurohormone family	Crustacea
PF01147.12	oxyacanthus_flavus.7802	138	4.2e-26	Crustacean CHH/MIH/GIH neurohormone family	Crustacea
PF01147.12	oxyacanthus_sowinskii.30938	184	1e-19	Crustacean CHH/MIH/GIH neurohormone family	Crustacea
PF01147.12	pachyschesis_branchialis.40159	124	3.7e-20	Crustacean CHH/MIH/GIH neurohormone family	Crustacea
PF01147.12	pachyschesis_branchialis.56268	111	2.9e-14	Crustacean CHH/MIH/GIH neurohormone family	Crustacea
PF01147.12	pachyschesis_branchialis.61606	130	4.3e-22	Crustacean CHH/MIH/GIH neurohormone family	Crustacea
PF01147.12	palicarinus_puzyllii.27152	156	6.6e-30	Crustacean CHH/MIH/GIH neurohormone family	Crustacea
PF01147.12	palicarinus_puzyllii.47499	124	6.5e-20	Crustacean CHH/MIH/GIH neurohormone family	Crustacea
PF01147.12	palicarinus_puzyllii.62403	136	3.9e-23	Crustacean CHH/MIH/GIH neurohormone family	Crustacea
PF01147.12	pallasea_cancelloides_1.13269	134	1.4e-23	Crustacean CHH/MIH/GIH neurohormone family	Crustacea
PF01147.12	pallasea_cancelloides_1.21624	158	6.7e-30	Crustacean CHH/MIH/GIH neurohormone family	Crustacea
PF01147.12	pallasea_cancelloides_1.31499	161	1.6e-19	Crustacean CHH/MIH/GIH neurohormone family	Crustacea
PF01147.12	pallasea_cancelloides_1.31501	161	1.6e-19	Crustacean CHH/MIH/GIH neurohormone family	Crustacea
PF01147.12	pallasea_cancellus.47261	156	6.4e-30	Crustacean CHH/MIH/GIH neurohormone family	Crustacea
PF01147.12	pallasea_cancellus.47262	156	6.4e-30	Crustacean CHH/MIH/GIH neurohormone family	Crustacea
PF01147.12	pallasea_cancellus.51585	124	4.4e-20	Crustacean CHH/MIH/GIH neurohormone family	Crustacea
PF01147.12	pallasea_cancellus.51587	124	4.4e-20	Crustacean CHH/MIH/GIH neurohormone family	Crustacea
PF01147.12	pallasea_grubei.17192	145	2.6e-23	Crustacean CHH/MIH/GIH neurohormone family	Crustacea
PF01147.12	pallasea_grubei.25435	207	9.6e-26	Crustacean CHH/MIH/GIH neurohormone family	Crustacea
PF01147.12	pallasea_grubei.7226	119	2.1e-20	Crustacean CHH/MIH/GIH neurohormone family	Crustacea
PF01147.12	pallaseopsis_kessleri.9084	140	1e-19	Crustacean CHH/MIH/GIH neurohormone family	Crustacea
PF01147.12	pandorites_podoceroides.19061	205	1.3e-25	Crustacean CHH/MIH/GIH neurohormone family	Crustacea
PF01147.12	paracyclopina_nana.3417	145	3.4e-17	Crustacean CHH/MIH/GIH neurohormone family	Crustacea
PF01147.12	paracyclopina_nana.3418	117	2.3e-17	Crustacean CHH/MIH/GIH neurohormone family	Crustacea
PF01147.12	paracyclopina_nana.3419	132	3e-17	Crustacean CHH/MIH/GIH neurohormone family	Crustacea
PF01147.12	parapallasea_wosnessenskii.30561	204	1e-25	Crustacean CHH/MIH/GIH neurohormone family	Crustacea
PF01147.12	parhyale_hawaiensis.13286	109	5e-22	Crustacean CHH/MIH/GIH neurohormone family	Crustacea
PF01147.12	parhyale_hawaiensis.20678	147	3.1e-30	Crustacean CHH/MIH/GIH neurohormone family	Crustacea
PF01147.12	parhyale_hawaiensis.3866	129	6.3e-18	Crustacean CHH/MIH/GIH neurohormone family	Crustacea
PF01147.12	parhyale_hawaiensis.8542	248	4.5e-05	Crustacean CHH/MIH/GIH neurohormone family	Crustacea
PF01147.12	penaeus_monodon_1.44856	129	1.8e-22	Crustacean CHH/MIH/GIH neurohormone family	Crustacea
PF01147.12	penaeus_monodon_1.55224	109	1e-26	Crustacean CHH/MIH/GIH neurohormone family	Crustacea
PF01147.12	penaeus_monodon_1.56945	134	1.3e-27	Crustacean CHH/MIH/GIH neurohormone family	Crustacea
PF01147.12	penaeus_monodon_1.62230	129	1.8e-22	Crustacean CHH/MIH/GIH neurohormone family	Crustacea
PF01147.12	penaeus_monodon_1.72926	109	1e-26	Crustacean CHH/MIH/GIH neurohormone family	Crustacea
PF01147.12	pentagonurus_dawydowi.54615	149	7.5e-20	Crustacean CHH/MIH/GIH neurohormone family	Crustacea
PF01147.12	pentagonurus_dawydowi.54616	149	7.5e-20	Crustacean CHH/MIH/GIH neurohormone family	Crustacea
PF01147.12	pentagonurus_dawydowi.7853	173	7.9e-26	Crustacean CHH/MIH/GIH neurohormone family	Crustacea
PF01147.12	poekilogammarus_pictoides.17873	158	6.6e-30	Crustacean CHH/MIH/GIH neurohormone family	Crustacea
PF01147.12	poekilogammarus_pictoides.63180	120	9.4e-20	Crustacean CHH/MIH/GIH neurohormone family	Crustacea
PF01147.12	poekilogammarus_pictoides.63183	120	9.4e-20	Crustacean CHH/MIH/GIH neurohormone family	Crustacea
PF01147.12	poekilogammarus_pictoides.63185	120	9.4e-20	Crustacean CHH/MIH/GIH neurohormone family	Crustacea
PF01147.12	poekilogammarus_pictoides.74606	107	2.6e-20	Crustacean CHH/MIH/GIH neurohormone family	Crustacea
PF01147.12	portunus_trituberculatus.11198	160	1.3e-16	Crustacean CHH/MIH/GIH neurohormone family	Crustacea
PF01147.12	portunus_trituberculatus.36812	114	9e-28	Crustacean CHH/MIH/GIH neurohormone family	Crustacea
PF01147.12	portunus_trituberculatus.56265	159	2.9e-27	Crustacean CHH/MIH/GIH neurohormone family	Crustacea
PF01147.12	proasellus_aragonensis.29363	148	5.5e-26	Crustacean CHH/MIH/GIH neurohormone family	Crustacea
PF01147.12	proasellus_aragonensis.31570	157	5.7e-28	Crustacean CHH/MIH/GIH neurohormone family	Crustacea
PF01147.12	proasellus_aragonensis.31571	157	2.3e-30	Crustacean CHH/MIH/GIH neurohormone family	Crustacea
PF01147.12	proasellus_aragonensis.5025	116	2.4e-20	Crustacean CHH/MIH/GIH neurohormone family	Crustacea
PF01147.12	proasellus_aragonensis.55169	140	3.3e-25	Crustacean CHH/MIH/GIH neurohormone family	Crustacea
PF01147.12	proasellus_aragonensis.82106	152	1.7e-23	Crustacean CHH/MIH/GIH neurohormone family	Crustacea
PF01147.12	proasellus_arthrodilus.30944	130	2.9e-28	Crustacean CHH/MIH/GIH neurohormone family	Crustacea
PF01147.12	proasellus_arthrodilus.30945	130	1.9e-30	Crustacean CHH/MIH/GIH neurohormone family	Crustacea
PF01147.12	proasellus_arthrodilus.50289	140	3.3e-25	Crustacean CHH/MIH/GIH neurohormone family	Crustacea
PF01147.12	proasellus_arthrodilus.69463	154	1.7e-23	Crustacean CHH/MIH/GIH neurohormone family	Crustacea
PF01147.12	proasellus_assaforensis.24500	130	1.9e-30	Crustacean CHH/MIH/GIH neurohormone family	Crustacea
PF01147.12	proasellus_assaforensis.24501	130	3.7e-28	Crustacean CHH/MIH/GIH neurohormone family	Crustacea
PF01147.12	proasellus_assaforensis.49433	155	1.1e-23	Crustacean CHH/MIH/GIH neurohormone family	Crustacea
PF01147.12	proasellus_assaforensis.50105	143	1.2e-25	Crustacean CHH/MIH/GIH neurohormone family	Crustacea
PF01147.12	proasellus_beticus.55456	131	1e-10	Crustacean CHH/MIH/GIH neurohormone family	Crustacea
PF01147.12	proasellus_cantabricus.29579	157	2.7e-30	Crustacean CHH/MIH/GIH neurohormone family	Crustacea
PF01147.12	proasellus_cantabricus.29581	157	6.6e-28	Crustacean CHH/MIH/GIH neurohormone family	Crustacea
PF01147.12	proasellus_cantabricus.41121	140	3.3e-25	Crustacean CHH/MIH/GIH neurohormone family	Crustacea
PF01147.12	proasellus_cantabricus.74737	117	1e-23	Crustacean CHH/MIH/GIH neurohormone family	Crustacea
PF01147.12	proasellus_cavaticus.10487	136	1.6e-25	Crustacean CHH/MIH/GIH neurohormone family	Crustacea
PF01147.12	proasellus_cavaticus.31950	130	6.2e-27	Crustacean CHH/MIH/GIH neurohormone family	Crustacea
PF01147.12	proasellus_cavaticus.31951	130	1.9e-30	Crustacean CHH/MIH/GIH neurohormone family	Crustacea
PF01147.12	proasellus_cavaticus.31952	130	6.2e-27	Crustacean CHH/MIH/GIH neurohormone family	Crustacea
PF01147.12	proasellus_cavaticus.45555	141	9.4e-26	Crustacean CHH/MIH/GIH neurohormone family	Crustacea
PF01147.12	proasellus_cavaticus.87039	117	1.7e-23	Crustacean CHH/MIH/GIH neurohormone family	Crustacea
PF01147.12	proasellus_cavaticus.96115	148	3.8e-18	Crustacean CHH/MIH/GIH neurohormone family	Crustacea
PF01147.12	proasellus_coiffaiti.30082	141	4.4e-25	Crustacean CHH/MIH/GIH neurohormone family	Crustacea
PF01147.12	proasellus_coiffaiti.32486	127	3.7e-27	Crustacean CHH/MIH/GIH neurohormone family	Crustacea
PF01147.12	proasellus_coiffaiti.32488	127	1.8e-30	Crustacean CHH/MIH/GIH neurohormone family	Crustacea
PF01147.12	proasellus_coiffaiti.79872	116	1.8e-20	Crustacean CHH/MIH/GIH neurohormone family	Crustacea
PF01147.12	proasellus_coxalis.13912	129	2.4e-27	Crustacean CHH/MIH/GIH neurohormone family	Crustacea
PF01147.12	proasellus_coxalis.13913	130	8.4e-31	Crustacean CHH/MIH/GIH neurohormone family	Crustacea
PF01147.12	proasellus_coxalis.14740	141	2.5e-27	Crustacean CHH/MIH/GIH neurohormone family	Crustacea
PF01147.12	proasellus_coxalis.59274	116	4.2e-24	Crustacean CHH/MIH/GIH neurohormone family	Crustacea
PF01147.12	proasellus_ebrensis.28727	149	2.5e-30	Crustacean CHH/MIH/GIH neurohormone family	Crustacea
PF01147.12	proasellus_ebrensis.74025	117	1e-23	Crustacean CHH/MIH/GIH neurohormone family	Crustacea
PF01147.12	proasellus_ebrensis.98585	107	1.6e-25	Crustacean CHH/MIH/GIH neurohormone family	Crustacea
PF01147.12	proasellus_escolai.27898	130	1.9e-30	Crustacean CHH/MIH/GIH neurohormone family	Crustacea
PF01147.12	proasellus_escolai.54993	153	1.8e-23	Crustacean CHH/MIH/GIH neurohormone family	Crustacea
PF01147.12	proasellus_escolai.83294	156	4.7e-26	Crustacean CHH/MIH/GIH neurohormone family	Crustacea
PF01147.12	proasellus_escolai.83295	148	4.3e-26	Crustacean CHH/MIH/GIH neurohormone family	Crustacea
PF01147.12	proasellus_escolai.83296	107	4.3e-19	Crustacean CHH/MIH/GIH neurohormone family	Crustacea
PF01147.12	proasellus_escolai.83297	115	4.8e-19	Crustacean CHH/MIH/GIH neurohormone family	Crustacea
PF01147.12	proasellus_grafi.24566	150	6.1e-28	Crustacean CHH/MIH/GIH neurohormone family	Crustacea
PF01147.12	proasellus_grafi.24567	150	2.5e-30	Crustacean CHH/MIH/GIH neurohormone family	Crustacea
PF01147.12	proasellus_grafi.48329	104	2.2e-20	Crustacean CHH/MIH/GIH neurohormone family	Crustacea
PF01147.12	proasellus_grafi.68792	147	1.6e-23	Crustacean CHH/MIH/GIH neurohormone family	Crustacea
PF01147.12	proasellus_granadensis.33690	130	1.9e-30	Crustacean CHH/MIH/GIH neurohormone family	Crustacea
PF01147.12	proasellus_granadensis.33691	119	1.5e-30	Crustacean CHH/MIH/GIH neurohormone family	Crustacea
PF01147.12	proasellus_granadensis.45667	115	4.3e-19	Crustacean CHH/MIH/GIH neurohormone family	Crustacea
PF01147.12	proasellus_granadensis.45668	148	1.2e-25	Crustacean CHH/MIH/GIH neurohormone family	Crustacea
PF01147.12	proasellus_granadensis.45669	156	1.4e-25	Crustacean CHH/MIH/GIH neurohormone family	Crustacea
PF01147.12	proasellus_granadensis.45670	107	3.8e-19	Crustacean CHH/MIH/GIH neurohormone family	Crustacea
PF01147.12	proasellus_hercegovinensis.18236	130	1.9e-30	Crustacean CHH/MIH/GIH neurohormone family	Crustacea
PF01147.12	proasellus_hercegovinensis.28972	101	1.6e-16	Crustacean CHH/MIH/GIH neurohormone family	Crustacea
PF01147.12	proasellus_hercegovinensis.41015	124	3.3e-24	Crustacean CHH/MIH/GIH neurohormone family	Crustacea
PF01147.12	proasellus_ibericus.19263	123	1.3e-10	Crustacean CHH/MIH/GIH neurohormone family	Crustacea
PF01147.12	proasellus_ibericus.40990	116	2.8e-20	Crustacean CHH/MIH/GIH neurohormone family	Crustacea
PF01147.12	proasellus_ibericus.46321	130	3.6e-28	Crustacean CHH/MIH/GIH neurohormone family	Crustacea
PF01147.12	proasellus_ibericus.46322	130	3.6e-28	Crustacean CHH/MIH/GIH neurohormone family	Crustacea
PF01147.12	proasellus_ibericus.46323	130	1.8e-30	Crustacean CHH/MIH/GIH neurohormone family	Crustacea
PF01147.12	proasellus_ibericus.46324	130	1.8e-30	Crustacean CHH/MIH/GIH neurohormone family	Crustacea
PF01147.12	proasellus_jaloniacus.13011	117	1.6e-22	Crustacean CHH/MIH/GIH neurohormone family	Crustacea
PF01147.12	proasellus_jaloniacus.23924	148	1.4e-26	Crustacean CHH/MIH/GIH neurohormone family	Crustacea
PF01147.12	proasellus_jaloniacus.57385	110	1.8e-25	Crustacean CHH/MIH/GIH neurohormone family	Crustacea
PF01147.12	proasellus_jaloniacus.6042	130	1.8e-30	Crustacean CHH/MIH/GIH neurohormone family	Crustacea
PF01147.12	proasellus_jaloniacus.6043	130	3.9e-27	Crustacean CHH/MIH/GIH neurohormone family	Crustacea
PF01147.12	proasellus_karamani.27821	141	3.4e-25	Crustacean CHH/MIH/GIH neurohormone family	Crustacea
PF01147.12	proasellus_karamani.29062	116	6.1e-24	Crustacean CHH/MIH/GIH neurohormone family	Crustacea
PF01147.12	proasellus_karamani.39987	130	1.9e-30	Crustacean CHH/MIH/GIH neurohormone family	Crustacea
PF01147.12	proasellus_margalefi.14279	105	9.1e-10	Crustacean CHH/MIH/GIH neurohormone family	Crustacea
PF01147.12	proasellus_margalefi.16859	130	3.8e-28	Crustacean CHH/MIH/GIH neurohormone family	Crustacea
PF01147.12	proasellus_margalefi.16860	130	1.9e-30	Crustacean CHH/MIH/GIH neurohormone family	Crustacea
PF01147.12	proasellus_meridianus.28203	147	4.8e-26	Crustacean CHH/MIH/GIH neurohormone family	Crustacea
PF01147.12	proasellus_meridianus.28204	155	5.3e-26	Crustacean CHH/MIH/GIH neurohormone family	Crustacea
PF01147.12	proasellus_meridianus.31933	117	1.1e-22	Crustacean CHH/MIH/GIH neurohormone family	Crustacea
PF01147.12	proasellus_meridianus.35380	130	1.9e-30	Crustacean CHH/MIH/GIH neurohormone family	Crustacea
PF01147.12	proasellus_meridianus.37897	140	3.3e-25	Crustacean CHH/MIH/GIH neurohormone family	Crustacea
PF01147.12	proasellus_ortizi.1296	140	3.3e-25	Crustacean CHH/MIH/GIH neurohormone family	Crustacea
PF01147.12	proasellus_ortizi.27843	130	1.9e-30	Crustacean CHH/MIH/GIH neurohormone family	Crustacea
PF01147.12	proasellus_ortizi.50238	142	1.1e-25	Crustacean CHH/MIH/GIH neurohormone family	Crustacea
PF01147.12	proasellus_parvulus.16817	130	2.2e-30	Crustacean CHH/MIH/GIH neurohormone family	Crustacea
PF01147.12	proasellus_parvulus.33813	116	4.6e-24	Crustacean CHH/MIH/GIH neurohormone family	Crustacea
PF01147.12	proasellus_parvulus.50959	146	2e-24	Crustacean CHH/MIH/GIH neurohormone family	Crustacea
PF01147.12	proasellus_parvulus.50960	146	2e-24	Crustacean CHH/MIH/GIH neurohormone family	Crustacea
PF01147.12	proasellus_parvulus.9686	148	3.8e-25	Crustacean CHH/MIH/GIH neurohormone family	Crustacea
PF01147.12	proasellus_racovitzai.18810	117	1e-23	Crustacean CHH/MIH/GIH neurohormone family	Crustacea
PF01147.12	proasellus_racovitzai.18811	145	1.5e-23	Crustacean CHH/MIH/GIH neurohormone family	Crustacea
PF01147.12	proasellus_racovitzai.64229	148	1.1e-25	Crustacean CHH/MIH/GIH neurohormone family	Crustacea
PF01147.12	proasellus_racovitzai.73060	122	2.4e-25	Crustacean CHH/MIH/GIH neurohormone family	Crustacea
PF01147.12	proasellus_racovitzai.9127	130	1.9e-30	Crustacean CHH/MIH/GIH neurohormone family	Crustacea
PF01147.12	proasellus_racovitzai.9128	130	3.7e-28	Crustacean CHH/MIH/GIH neurohormone family	Crustacea
PF01147.12	proasellus_rectus.20805	149	9.8e-24	Crustacean CHH/MIH/GIH neurohormone family	Crustacea
PF01147.12	proasellus_rectus.36047	130	1.9e-30	Crustacean CHH/MIH/GIH neurohormone family	Crustacea
PF01147.12	proasellus_rectus.36048	130	4.1e-28	Crustacean CHH/MIH/GIH neurohormone family	Crustacea
PF01147.12	proasellus_rectus.36049	130	4.1e-28	Crustacean CHH/MIH/GIH neurohormone family	Crustacea
PF01147.12	proasellus_rectus.39271	140	3.3e-25	Crustacean CHH/MIH/GIH neurohormone family	Crustacea
PF01147.12	proasellus_rectus.77210	116	2.3e-20	Crustacean CHH/MIH/GIH neurohormone family	Crustacea
PF01147.12	proasellus_solanasi.15251	130	1.9e-30	Crustacean CHH/MIH/GIH neurohormone family	Crustacea
PF01147.12	proasellus_solanasi.15252	130	2.1e-27	Crustacean CHH/MIH/GIH neurohormone family	Crustacea
PF01147.12	proasellus_solanasi.21000	149	1.4e-23	Crustacean CHH/MIH/GIH neurohormone family	Crustacea
PF01147.12	proasellus_solanasi.72535	148	1.6e-26	Crustacean CHH/MIH/GIH neurohormone family	Crustacea
PF01147.12	proasellus_solanasi.83375	116	2.5e-20	Crustacean CHH/MIH/GIH neurohormone family	Crustacea
PF01147.12	proasellus_spelaeus.22859	130	4.7e-28	Crustacean CHH/MIH/GIH neurohormone family	Crustacea
PF01147.12	proasellus_spelaeus.22861	130	4.7e-28	Crustacean CHH/MIH/GIH neurohormone family	Crustacea
PF01147.12	proasellus_spelaeus.22862	130	1.9e-30	Crustacean CHH/MIH/GIH neurohormone family	Crustacea
PF01147.12	proasellus_spelaeus.22863	130	1.9e-30	Crustacean CHH/MIH/GIH neurohormone family	Crustacea
PF01147.12	proasellus_spelaeus.22865	130	4.7e-28	Crustacean CHH/MIH/GIH neurohormone family	Crustacea
PF01147.12	proasellus_spelaeus.22866	130	4.7e-28	Crustacean CHH/MIH/GIH neurohormone family	Crustacea
PF01147.12	proasellus_spelaeus.38409	140	3.3e-25	Crustacean CHH/MIH/GIH neurohormone family	Crustacea
PF01147.12	procambarus_clarkii_1.19862	160	2.3e-23	Crustacean CHH/MIH/GIH neurohormone family	Crustacea
PF01147.12	procambarus_clarkii_1.2905	140	5.5e-24	Crustacean CHH/MIH/GIH neurohormone family	Crustacea
PF01147.12	procambarus_clarkii_1.31176	107	1.3e-25	Crustacean CHH/MIH/GIH neurohormone family	Crustacea
PF01147.12	procambarus_clarkii_2.14441	140	5.5e-24	Crustacean CHH/MIH/GIH neurohormone family	Crustacea
PF01147.12	procambarus_clarkii_2.8025	159	2.3e-23	Crustacean CHH/MIH/GIH neurohormone family	Crustacea
PF01147.12	scylla_olivacea.24367	106	8.1e-14	Crustacean CHH/MIH/GIH neurohormone family	Crustacea
PF01147.12	scylla_olivacea.38236	126	3.2e-25	Crustacean CHH/MIH/GIH neurohormone family	Crustacea
PF01147.12	scylla_olivacea.59541	164	3.1e-27	Crustacean CHH/MIH/GIH neurohormone family	Crustacea
PF01147.12	scylla_olivacea.59542	142	2.1e-27	Crustacean CHH/MIH/GIH neurohormone family	Crustacea
PF01147.12	scylla_olivacea.79183	166	3.4e-20	Crustacean CHH/MIH/GIH neurohormone family	Crustacea
PF01147.12	scylla_olivacea.79185	143	3e-20	Crustacean CHH/MIH/GIH neurohormone family	Crustacea
PF01147.12	scylla_paramamosain.402	162	4.7e-27	Crustacean CHH/MIH/GIH neurohormone family	Crustacea
PF01147.12	scylla_paramamosain.497	158	2.7e-20	Crustacean CHH/MIH/GIH neurohormone family	Crustacea
PF01147.12	talitrus_saltator.14971	149	2.9e-07	Crustacean CHH/MIH/GIH neurohormone family	Crustacea
PF01147.12	talitrus_saltator.2871	121	2.3e-18	Crustacean CHH/MIH/GIH neurohormone family	Crustacea
PF01147.12	talitrus_saltator.52974	126	4.9e-23	Crustacean CHH/MIH/GIH neurohormone family	Crustacea
PF01147.12	talitrus_saltator.52975	126	4.9e-23	Crustacean CHH/MIH/GIH neurohormone family	Crustacea
PF01147.12	talitrus_saltator.62777	156	1.4e-30	Crustacean CHH/MIH/GIH neurohormone family	Crustacea
PF01147.12	talitrus_saltator.62778	156	1.4e-30	Crustacean CHH/MIH/GIH neurohormone family	Crustacea
PF01147.12	talitrus_saltator.64190	133	1.6e-21	Crustacean CHH/MIH/GIH neurohormone family	Crustacea
PF01147.12	talitrus_saltator.64191	133	1.5e-21	Crustacean CHH/MIH/GIH neurohormone family	Crustacea
PF01147.12	talitrus_saltator.64193	133	1.6e-21	Crustacean CHH/MIH/GIH neurohormone family	Crustacea
PF01147.12	tigriopus_californicus_1.9283	165	2.2e-21	Crustacean CHH/MIH/GIH neurohormone family	Crustacea
PF01147.12	tigriopus_californicus_1.9464	157	2.7e-16	Crustacean CHH/MIH/GIH neurohormone family	Crustacea
PF01147.12	tigriopus_californicus_1.9872	141	1.2e-23	Crustacean CHH/MIH/GIH neurohormone family	Crustacea
PF01147.12	tigriopus_californicus_2.9293	162	1.4e-11	Crustacean CHH/MIH/GIH neurohormone family	Crustacea
PF01147.12	tigriopus_californicus_2.9421	125	1.6e-16	Crustacean CHH/MIH/GIH neurohormone family	Crustacea
PF01147.12	tigriopus_japonicus.25051	141	1e-23	Crustacean CHH/MIH/GIH neurohormone family	Crustacea
PF01147.12	tigriopus_japonicus.25052	166	2.2e-21	Crustacean CHH/MIH/GIH neurohormone family	Crustacea
PF01147.12	tigriopus_japonicus.27264	166	2.2e-21	Crustacean CHH/MIH/GIH neurohormone family	Crustacea
PF01147.12	tigriopus_japonicus.48725	157	5.7e-17	Crustacean CHH/MIH/GIH neurohormone family	Crustacea
PF01147.12	tigriopus_japonicus.53695	152	1.6e-23	Crustacean CHH/MIH/GIH neurohormone family	Crustacea
PF01147.12	tigriopus_japonicus.5616	137	1.1e-14	Crustacean CHH/MIH/GIH neurohormone family	Crustacea
PF01147.12	tigriopus_kingsejongensis.17042	116	2.2e-17	Crustacean CHH/MIH/GIH neurohormone family	Crustacea
PF01147.12	tigriopus_kingsejongensis.33516	125	4.5e-22	Crustacean CHH/MIH/GIH neurohormone family	Crustacea
PF01147.12	tigriopus_kingsejongensis.33517	181	3.5e-23	Crustacean CHH/MIH/GIH neurohormone family	Crustacea
PF01147.12	tigriopus_kingsejongensis.36652	159	4.4e-16	Crustacean CHH/MIH/GIH neurohormone family	Crustacea
PF01147.12	triops_newberryi.5506	150	8.1e-28	Crustacean CHH/MIH/GIH neurohormone family	Crustacea
PF01147.16	anopheles_gambiae.12733	113	3.1e-31	Crustacean CHH/MIH/GIH neurohormone family	Insecta
PF01147.16	drosophila_melanogaster.17996	108	5.6e-31	Crustacean CHH/MIH/GIH neurohormone family	Insecta
PF01147.16	drosophila_melanogaster.5764	119	1.3e-30	Crustacean CHH/MIH/GIH neurohormone family	Insecta
PF01147.16	aedes_aegypti.5732	176	1.3e-30	Crustacean CHH/MIH/GIH neurohormone family	Insecta
PF01147.16	strigamia_maritima.4	118	9.9e-29	Crustacean CHH/MIH/GIH neurohormone family	Chilopoda
PF01147.16	drosophila_melanogaster.17822	119	1.9e-28	Crustacean CHH/MIH/GIH neurohormone family	Insecta
PF01147.16	ixodes_scapularis.16678	110	2.5e-28	Crustacean CHH/MIH/GIH neurohormone family	Arachnida
PF01147.16	aedes_aegypti.9131	73	1.1e-17	Crustacean CHH/MIH/GIH neurohormone family	Insecta
