# Supplementary material for: Comparative genomic analysis of crustacean hyperglycemic hormone (CHH) neuropeptide genes across diverse crustacean species
Source: F1000Res. 2018 Jan 23;7:100. [Version 1] doi: 10.12688/f1000research.13732.1 (PMC6178914; doi:10.12688/f1000research.13732.1)
Supplement: Supplementary file 3 [file f1000research-7-14919-s0002.tgz › 8e98d8c1-565f-4c0c-a5f2-a148e68475d3.xlsx]

## Sheet: accessions
Order	Species	TSA sequence set	Accession	Number of sequences
Amphipoda	Acanthogammarus godlewskii	GEPE01000000	GEPE01000001-GEPE01057210	57210
Amphipoda	Asprogammarus rhodophthalmus	GEPK01000000	GEPK01000001-GEPK01082235	82235
Amphipoda	Boeckaxelia potanini	GEPH01000000	GEPH01000001-GEPH01049609	49609
Amphipoda	Brachyuropus grewingkii	GEPD01000000	GEPD01000001-GEPD01060989	60989
Amphipoda	Brandtia latissima	GEPJ01000000	GEPJ01000001-GEPJ01060148	60148
Amphipoda	Carinurus bicarinatus	GEPL01000000	GEPL01000001-GEPL01062533	62533
Amphipoda	Cornugammarus maximus	GEPF01000000	GEPF01000001-GEPF01061779	61779
Amphipoda	Dorogostaiskia parasitica	GERM01000000	GERM01000001-GERM01050850	50850
Amphipoda	Echinogammarus veneris	GARO01000000	GARO01000001-GARO01031520	31520
Amphipoda	Eucarinogammarus wagii	GEPO01000000	GEPO01000001-GEPO01065100	65100
Amphipoda	Eulimnogammarus cruentus	GEPW01000000	GEPW01000001-GEPW01068917	68917
Amphipoda	Eulimnogammarus cyaneus	GEPS01000000	GEPS01000001-GEPS01081924	81924
Amphipoda	Eulimnogammarus czerskii	GEPY01000000	GEPY01000001-GEPY01092162	92162
Amphipoda	Eulimnogammarus marituji	GEPT01000000	GEPT01000001-GEPT01104970	104970
Amphipoda	Eulimnogammarus messerschmidtii	GEPZ01000000	GEPZ01000001-GEPZ01065348	65348
Amphipoda	Eulimnogammarus similis	GEPQ01000000	GEPQ01000001-GEPQ01089696	89696
Amphipoda	Eulimnogammarus testaceus	GERC01000000	GERC01000001-GERC01078203	78203
Amphipoda	Eulimnogammarus ussolzewii	GESQ01000000	GESQ01000001-GESQ01061853	61853
Amphipoda	Eulimnogammarus violaceus	GESR01000000	GESR01000001-GESR01060764	60764
Amphipoda	Eulimnogammarus viridulus	GEPU01000000	GEPU01000001-GEPU01068141	68141
Amphipoda	Eulimnogammarus vittatus	GEPV01000000	GEPV01000001-GEPV01061812	61812
Amphipoda	Gammarus chevreuxi	HADC01000000	HADC01000001-HADC01040391	40391
Amphipoda	Gammarus lacustris	GERD01000000	GERD01000001-GERD01073338	73338
Amphipoda	Garjajewia dershawini	GEQD01000000	GEQD01000001-GEQD01047196	47196
Amphipoda	Gmelinoides fasciatus	GEQE01000000	GEQE01000001-GEQE01091594	91594
Amphipoda	Heterogammarus sophianosii	GEPR01000000	GEPR01000001-GEPR01088213	88213
Amphipoda	Homalogammarus brandtii	GERE01000000	GERE01000001-GERE01040605	40605
Amphipoda	Hyalella azteca	GEHV01000000	GEHV01000001-GEHV01133409	133409
Amphipoda	Hyalellopsis carinata	GEQF01000000	GEQF01000001-GEQF01093510	93510
Amphipoda	Hyalellopsis costata	GEQG01000000	GEQG01000001-GEQG01130017	130017
Amphipoda	Hyalellopsis setosa	GEQI01000000	GEQI01000001-GEQI01089036	89036
Amphipoda	Hyalellopsis stebbingi	GEQJ01000000	GEQJ01000001-GEQJ01093004	93004
Amphipoda	Linevichella vortex	GERH01000000	GERH01000001-GERH01096060	96060
Amphipoda	Macropereiopus parvus	GEQM01000000	GEQM01000001-GEQM01081031	81031
Amphipoda	Macropereiopus wagneri	GEQL01000000	GEQL01000001-GEQL01041466	41466
Amphipoda	Micruropus glaber	GEQN01000000	GEQN01000001-GEQN01074065	74065
Amphipoda	Micruropus parvulus	GEQO01000000	GEQO01000001-GEQO01069983	69983
Amphipoda	Micruropus wahlii	GEQP01000000	GEQP01000001-GEQP01117751	117751
Amphipoda	Odontogammarus calcaratus	GEQQ01000000	GEQQ01000001-GEQQ01073340	73340
Amphipoda	Ommatogammarus albinus	GEQR01000000	GEQR01000001-GEQR01098971	98971
Amphipoda	Ommatogammarus flavus	GEQS01000000	GEQS01000001-GEQS01079231	79231
Amphipoda	Oxyacanthus curtus	GEPA01000000	GEPA01000001-GEPA01054576	54576
Amphipoda	Oxyacanthus flavus	GEPB01000000	GEPB01000001-GEPB01078246	78246
Amphipoda	Oxyacanthus sowinskii	GEPC01000000	GEPC01000001-GEPC01056984	56984
Amphipoda	Pachyschesis branchialis	GEQT01000000	GEQT01000001-GEQT01069305	69305
Amphipoda	Palicarinus puzyllii	GEQW01000000	GEQW01000001-GEQW01074618	74618
Amphipoda	Pallasea cancelloides	GEQX01000000	GEQX01000001-GEQX01056537	56537
Amphipoda	Pallasea cancellus	GERI01000000	GERI01000001-GERI01078967	78967
Amphipoda	Pallasea grubei	GERJ01000000	GERJ01000001-GERJ01065648	65648
Amphipoda	Pallaseopsis kessleri	GEQY01000000	GEQY01000001-GEQY01044671	44671
Amphipoda	Pandorites podoceroides	GERA01000000	GERA01000001-GERA01045003	45003
Amphipoda	Parapallasea wosnessenskii	GERB01000000	GERB01000001-GERB01086037	86037
Amphipoda	Parhyale hawaiensis	Kao et al., 2016	NA	28666
Amphipoda	Pentagonurus dawydowi	GEQV01000000	GEQV01000001-GEQV01072401	72401
Amphipoda	Poekilogammarus pictoides	GERL01000000	GERL01000001-GERL01081354	81354
Amphipoda	Talitrus saltator	GDUJ01000000	GDUJ01000001-GDUJ01156706	156706
Calanoida	Calanus finmarchicus	GAXK01000000	GAXK01000001-GAXK01206012	206012
Calanoida	Eurytemora affinis	GBGO01000000	GBGO01000001-GBGO01138088	138088
Cladocera	Daphnia galeata	HAFN01000000	HAFN01000001-HAFN01032903	32903
Cladocera	Daphnia magna	GDIQ01000000	GDIQ01000001-GDIQ01271331	271331
Cyclopoida	Eucyclops serrulatus	GARW01000000	GARW01000001-GARW01051528	51528
Cyclopoida	Paracyclopina nana	GCJT01000000	GCJT01000001-GCJT01060687	60687
Decapoda	Astacus astacus	GEDF01000000	GEDF01000001-GEDF01045338	45338
Decapoda	Astacus leptodactylus_3	GBEI01000000	GBEI01000001-GBEI01106362	106362
Decapoda	Cancer borealis	GEFB01000000	GEFB01000001-GEFB01043216	43216
Decapoda	Carcinus maenas	GBXE01000000	GBXE01000001-GBXE01212322	212322
Decapoda	Cherax quadricarinatus_2	HACB02000000	HACB02000001-HACB02105211	105211
Decapoda	Eriocheir sinensis_2	GBZW01000000	GBZW01000001-GBZW01041124	41124
Decapoda	Homarus americanus	GEBG01000000	GEBG01000001-GEBG01067690	67690
Decapoda	Litopenaeus vannamei_1	NA	NA	110474
Decapoda	Macrobrachium nipponense	GCVG01000000	GCVG01000001-GCVG01062604	62604
Decapoda	Penaeus monodon_1	GEEP01000000	GEEP01000001-GEEP01087484	87484
Decapoda	Portunus trituberculatus	GFFJ01000000	GFFJ01000001-GFFJ01130438	130438
Decapoda	Procambarus clarkii_1	GARH01000000	GARH01000001-GARH01046670	46670
Decapoda	Scylla olivacea	GDRN01000000	GDRN01000001-GDRN01159835	159835
Decapoda	Scylla paramamosain	GEUT01000000	GEUT01000001-GEUT01013856	13856
Euphausiacea	Euphausia superba	HACF01000000	HACF01000001-HACF01058581	58581
Euphausiacea	Meganyctiphanes norvegica	GETT01000000	GETT01000001-GETT01405497	405497
Harpacticoida	Tigriopus californicus	GBSZ01000000	GBSZ01000001-GBSZ01012067	12067
Harpacticoida	Tigriopus japonicus	GCHA01000000	GCHA01000001-GCHA01054758	54758
Harpacticoida	Tigriopus kingsejongensis	GDFW01000000	GDFW01000001-GDFW01038250	38250
Isopoda	Asellus aquaticus	GDKY01000000	GDKY01000001-GDKY01021684	21684
Isopoda	Bragasellus molinai	HAEM01000000	HAEM01000001-HAEM01209410	209410
Isopoda	Bragasellus peltatus	HAEN01000000	HAEN01000001-HAEN01107461	107461
Isopoda	Proasellus aragonensis	HAEO01000000	HAEO01000001-HAEO01094268	94268
Isopoda	Proasellus arthrodilus	HAEQ01000000	HAEQ01000001-HAEQ01125375	125375
Isopoda	Proasellus assaforensis	HAEP01000000	HAEP01000001-HAEP01092692	92692
Isopoda	Proasellus beticus	HAFL01000000	HAFL01000001-HAFL01228024	228024
Isopoda	Proasellus cantabricus	HAER01000000	HAER01000001-HAER01089661	89661
Isopoda	Proasellus cavaticus	HAES01000000	HAES01000001-HAES01150764	150764
Isopoda	Proasellus coiffaiti	HAEU01000000	HAEU01000001-HAEU01125332	125332
Isopoda	Proasellus coxalis	HAET01000000	HAET01000001-HAET01106655	106655
Isopoda	Proasellus ebrensis	HAEW01000000	HAEW01000001-HAEW01102589	102589
Isopoda	Proasellus escolai	HAEV01000000	HAEV01000001-HAEV01182024	182024
Isopoda	Proasellus grafi	HAEX01000000	HAEX01000001-HAEX01093309	93309
Isopoda	Proasellus granadensis	HAEY01000000	HAEY01000001-HAEY01147352	147352
Isopoda	Proasellus hercegovinensis	HAEZ01000000	HAEZ01000001-HAEZ01152457	152457
Isopoda	Proasellus ibericus	HAFA01000000	HAFA01000001-HAFA01150785	150785
Isopoda	Proasellus jaloniacus	HAFB01000000	HAFB01000001-HAFB01105212	105212
Isopoda	Proasellus karamani	HAFC01000000	HAFC01000001-HAFC01177517	177517
Isopoda	Proasellus margalefi	HAFD01000000	HAFD01000001-HAFD01098107	98107
Isopoda	Proasellus meridianus	HAFE01000000	HAFE01000001-HAFE01157215	157215
Isopoda	Proasellus ortizi	HAFF01000000	HAFF01000001-HAFF01088335	88335
Isopoda	Proasellus parvulus	HAFG01000000	HAFG01000001-HAFG01215610	215610
Isopoda	Proasellus racovitzai	HAFH01000000	HAFH01000001-HAFH01127707	127707
Isopoda	Proasellus rectus	HAFI01000000	HAFI01000001-HAFI01134529	134529
Isopoda	Proasellus solanasi	HAFJ01000000	HAFJ01000001-HAFJ01117044	117044
Isopoda	Proasellus spelaeus	HAFK01000000	HAFK01000001-HAFK01083849	83849
Mysida	Neomysis awatschensis	GDFV01000000	GDFV01000001-GDFV01022141	22141
Notostraca	Triops newberryi	GEHY01000000	GEHY01000001-GEHY01012960	12960
Siphonostomatoida	Caligus rogercresseyi	GAZX01000000	GAZX01000001-GAZX01044089	44089
Siphonostomatoida	Lepeophtheirus salmonis	HACA01000000	HACA01000001-HACA01033933	33933
5 non-crustacean datasets
Class (subphylum)	Species	Accession	Number of sequences
Insecta	Drosophila melanogaster	UP000000803	22017
Insecta	Anopheles gambiae	UP000007062	13072
Insecta	Aedes aegypti	UP000008820	16654
Chilopoda (Myriapoda)	Strigamia maritima	UP000014500	14972
Arachnida (Chelicerata)	Ixodes scapularis	UP000001555	20473
