# Supplementary material for: Comparative genomic analysis of crustacean hyperglycemic hormone (CHH) neuropeptide genes across diverse crustacean species
Source: F1000Res. 2018 Jan 23;7:100. [Version 1] doi: 10.12688/f1000research.13732.1 (PMC6178914; doi:10.12688/f1000research.13732.1)
Supplement: Supplementary file 4 [file f1000research-7-14919-s0003.tgz]

Archive with 1 entries (1 files):
- e8b88dac-594f-4e00-b05e-5d60341608b5.xlsx
