# Supplementary material for: Comparative genomic analysis of crustacean hyperglycemic hormone (CHH) neuropeptide genes across diverse crustacean species
Source: F1000Res. 2018 Jan 23;7:100. [Version 1] doi: 10.12688/f1000research.13732.1 (PMC6178914; doi:10.12688/f1000research.13732.1)
Supplement: Supplementary file 4 [file f1000research-7-14919-s0003.tgz › e8b88dac-594f-4e00-b05e-5d60341608b5.xlsx]

## Sheet: matrix
	aedes_aegypti.5732	aedes_aegypti.9131	anopheles_gambiae.12733	drosophila_melanogaster.5764	drosophila_melanogaster.17822	drosophila_melanogaster.17996	triops_newberryi.5506	daphnia_galeata.10815	daphnia_magna.22571	daphnia_magna.4104	daphnia_magna.14736	daphnia_magna.21925	asellus_aquaticus.5484	bragasellus_molinai.70980	bragasellus_molinai.70983	asellus_aquaticus.8114	proasellus_aragonensis.31571	proasellus_arthrodilus.30945	proasellus_meridianus.35380	proasellus_assaforensis.24500	proasellus_racovitzai.9127	proasellus_spelaeus.22862	proasellus_spelaeus.22863	proasellus_granadensis.33690	proasellus_rectus.36047	proasellus_margalefi.16860	proasellus_solanasi.15251	proasellus_escolai.27898	proasellus_ortizi.27843	proasellus_ibericus.46323	proasellus_ibericus.46324	proasellus_jaloniacus.6042	proasellus_grafi.24567	proasellus_ebrensis.28727	proasellus_cantabricus.29579	proasellus_coiffaiti.32488	proasellus_cavaticus.31951	proasellus_coxalis.13913	proasellus_parvulus.16817	proasellus_hercegovinensis.18236	proasellus_karamani.39987	bragasellus_peltatus.12696	proasellus_aragonensis.31570	proasellus_arthrodilus.30944	proasellus_assaforensis.24501	proasellus_racovitzai.9128	proasellus_margalefi.16859	proasellus_rectus.36048	proasellus_rectus.36049
aedes_aegypti.5732		100	89	49	49	48	35	37	28	27	27	19	27	26	26	24	22	26	26	26	26	26	26	26	26	24	26	26	26	24	24	26	23	22	22	23	26	25	25	24	25	27	20	24	24	24	22	24	24
aedes_aegypti.9131	100		92	58	58	58	39	42	40	40	26	43	29	27	27	24	26	26	26	26	26	26	26	26	26	24	26	26	26	24	24	26	26	25	26	23	26	25	26	25	25	27	26	26	26	26	24	26	26
anopheles_gambiae.12733	89	92		46	47	50	42	40	41	41	30	19	25	24	24	23	25	25	25	25	25	25	25	25	25	23	25	25	25	23	23	25	25	24	25	23	25	24	24	24	24	26	23	24	24	24	22	24	24
drosophila_melanogaster.5764	49	58	46		82	74	38	35	36	36	26	17	25	22	22	23	22	22	22	22	22	22	22	22	22	23	22	22	22	21	21	22	22	22	22	20	22	21	22	22	22	24	21	21	21	21	22	21	21
drosophila_melanogaster.17822	49	58	47	82		72	35	35	36	36	26	16	25	22	22	23	22	22	22	22	22	22	22	22	22	23	22	22	22	21	21	22	22	22	22	20	22	21	22	22	22	24	21	21	21	21	22	21	21
drosophila_melanogaster.17996	48	58	50	74	72		39	31	32	32	23	17	26	22	22	21	22	22	22	22	22	22	22	22	22	24	22	22	22	21	21	22	22	22	22	21	22	21	23	22	22	23	21	21	21	21	22	21	21
triops_newberryi.5506	35	39	42	38	35	39		44	41	41	34	25	35	29	29	29	26	29	29	29	29	29	29	29	29	29	29	29	29	29	29	29	26	26	24	29	29	29	29	29	29	33	24	28	28	28	28	28	28
daphnia_galeata.10815	37	42	40	35	35	31	44		88	88	66	36	31	25	25	26	25	27	27	27	27	27	27	27	27	26	28	27	27	28	28	27	26	26	26	25	25	26	25	24	25	31	25	27	27	27	27	27	27
daphnia_magna.22571	28	40	41	36	36	32	41	88		93	75	38	32	28	28	27	24	27	27	27	27	27	27	27	27	26	28	27	27	28	28	27	26	26	26	26	26	28	27	25	26	34	24	27	27	27	27	27	27
daphnia_magna.4104	27	40	41	36	36	32	41	88	93		75	38	32	28	28	27	24	27	27	27	27	27	27	27	27	26	28	27	27	28	28	27	26	26	26	26	26	28	27	25	26	34	24	27	27	27	27	27	27
daphnia_magna.14736	27	26	30	26	26	23	34	66	75	75		31	22	21	21	20	19	20	20	20	20	20	20	20	20	20	21	20	20	21	21	20	19	19	20	20	20	21	20	19	20	24	19	21	21	21	20	21	21
daphnia_magna.21925	19	43	19	17	16	17	25	36	38	38	31		16	16	16	16	16	16	16	16	16	16	16	16	16	15	16	16	16	16	16	16	16	16	16	15	15	16	17	15	15	20	16	16	16	16	15	16	16
asellus_aquaticus.5484	27	29	25	25	25	26	35	31	32	32	22	16		94	94	95	93	93	93	93	93	93	93	93	93	93	93	93	93	93	93	93	92	93	93	93	93	89	90	91	91	86	68	67	68	68	68	68	68
bragasellus_molinai.70980	26	27	24	22	22	22	29	25	28	28	21	16	94		100	81	86	86	86	87	87	87	87	86	87	85	87	86	86	85	85	87	85	85	86	85	88	86	87	87	88	84	67	65	67	67	65	67	67
bragasellus_molinai.70983	26	27	24	22	22	22	29	25	28	28	21	16	94	100		81	86	86	86	87	87	87	87	86	87	85	87	86	86	85	85	87	85	85	86	85	88	86	87	87	88	84	67	65	67	67	65	67	67
asellus_aquaticus.8114	24	24	23	23	23	21	29	26	27	27	20	16	95	81	81		77	78	78	79	79	79	79	78	80	78	78	78	78	77	77	79	76	77	77	76	78	75	77	78	78	74	61	60	62	62	61	63	63
proasellus_aragonensis.31571	22	26	25	22	22	22	26	25	24	24	19	16	93	86	86	77		99	100	99	99	99	99	98	98	98	98	99	98	98	98	98	93	93	90	93	94	88	90	91	92	80	84	78	79	79	78	78	78
proasellus_arthrodilus.30945	26	26	25	22	22	22	29	27	27	27	20	16	93	86	86	78	99		99	98	98	98	98	98	98	97	97	98	98	98	98	98	98	98	98	92	93	88	90	91	92	80	80	79	78	78	77	78	78
proasellus_meridianus.35380	26	26	25	22	22	22	29	27	27	27	20	16	93	86	86	78	100	99		99	99	99	99	98	98	98	98	99	98	98	98	98	98	98	98	93	94	88	90	91	92	80	81	78	79	79	78	78	78
proasellus_assaforensis.24500	26	26	25	22	22	22	29	27	27	27	20	16	93	87	87	79	99	98	99		100	100	100	99	99	98	98	99	98	98	98	99	98	98	98	93	94	88	91	92	93	80	80	78	80	80	78	79	79
proasellus_racovitzai.9127	26	26	25	22	22	22	29	27	27	27	20	16	93	87	87	79	99	98	99	100		100	100	99	99	98	98	99	98	98	98	99	98	98	98	93	94	88	91	92	93	80	80	78	80	80	78	79	79
proasellus_spelaeus.22862	26	26	25	22	22	22	29	27	27	27	20	16	93	87	87	79	99	98	99	100	100		100	99	99	98	98	99	98	98	98	99	98	98	98	93	94	88	91	92	93	80	80	78	80	80	78	79	79
proasellus_spelaeus.22863	26	26	25	22	22	22	29	27	27	27	20	16	93	87	87	79	99	98	99	100	100	100		99	99	98	98	99	98	98	98	99	98	98	98	93	94	88	91	92	93	80	80	78	80	80	78	79	79
proasellus_granadensis.33690	26	26	25	22	22	22	29	27	27	27	20	16	93	86	86	78	98	98	98	99	99	99	99		98	98	98	98	97	97	97	98	97	97	97	94	95	88	90	91	92	79	79	77	79	79	78	78	78
proasellus_rectus.36047	26	26	25	22	22	22	29	27	27	27	20	16	93	87	87	80	98	98	98	99	99	99	99	98		98	98	98	98	97	97	98	97	98	98	92	93	88	90	91	92	79	79	77	79	79	78	80	80
proasellus_margalefi.16860	24	24	23	23	23	24	29	26	26	26	20	15	93	85	85	78	98	97	98	98	98	98	98	98	98		97	98	96	97	97	98	96	96	96	92	92	87	89	91	92	78	78	76	78	78	80	78	78
proasellus_solanasi.15251	26	26	25	22	22	22	29	28	28	28	21	16	93	87	87	78	98	97	98	98	98	98	98	98	98	97		98	96	96	96	98	96	96	98	92	93	89	92	92	93	80	78	76	78	78	77	78	78
proasellus_escolai.27898	26	26	25	22	22	22	29	27	27	27	20	16	93	86	86	78	99	98	99	99	99	99	99	98	98	98	98		98	98	98	98	98	98	98	93	94	88	90	91	92	80	80	78	79	79	78	78	78
proasellus_ortizi.27843	26	26	25	22	22	22	29	27	27	27	20	16	93	86	86	78	98	98	98	98	98	98	98	97	98	96	96	98		97	97	97	97	98	98	92	93	88	89	90	91	79	79	77	78	78	76	78	78
proasellus_ibericus.46323	24	24	23	21	21	21	29	28	28	28	21	16	93	85	85	77	98	98	98	98	98	98	98	97	97	97	96	98	97		100	97	97	97	97	92	92	87	88	89	91	78	79	77	78	78	77	77	77
proasellus_ibericus.46324	24	24	23	21	21	21	29	28	28	28	21	16	93	85	85	77	98	98	98	98	98	98	98	97	97	97	96	98	97	100		97	97	97	97	92	92	87	88	89	91	78	79	77	78	78	77	77	77
proasellus_jaloniacus.6042	26	26	25	22	22	22	29	27	27	27	20	16	93	87	87	79	98	98	98	99	99	99	99	98	98	98	98	98	97	97	97		98	97	97	92	93	88	91	92	93	80	79	78	79	79	78	78	78
proasellus_grafi.24567	23	26	25	22	22	22	26	26	26	26	19	16	92	85	85	76	93	98	98	98	98	98	98	97	97	96	96	98	97	97	97	98		97	97	92	92	88	89	90	92	79	77	78	78	78	76	77	77
proasellus_ebrensis.28727	22	25	24	22	22	22	26	26	26	26	19	16	93	85	85	77	93	98	98	98	98	98	98	97	98	96	96	98	98	97	97	97	97		98	92	92	87	88	89	91	78	77	77	78	78	76	78	78
proasellus_cantabricus.29579	22	26	25	22	22	22	24	26	26	26	20	16	93	86	86	77	90	98	98	98	98	98	98	97	98	96	98	98	98	97	97	97	97	98		92	93	88	90	90	92	79	75	77	78	78	76	78	78
proasellus_coiffaiti.32488	23	23	23	20	20	21	29	25	26	26	20	15	93	85	85	76	93	92	93	93	93	93	93	94	92	92	92	93	92	92	92	92	92	92	92		95	86	88	88	88	79	74	72	73	73	72	72	72
proasellus_cavaticus.31951	26	26	25	22	22	22	29	25	26	26	20	15	93	88	88	78	94	93	94	94	94	94	94	95	93	92	93	94	93	92	92	93	92	92	93	95		88	90	92	92	80	75	72	74	74	72	73	73
proasellus_coxalis.13913	25	25	24	21	21	21	29	26	28	28	21	16	89	86	86	75	88	88	88	88	88	88	88	88	88	87	89	88	88	87	87	88	88	87	88	86	88		95	93	92	77	69	68	68	68	67	68	68
proasellus_parvulus.16817	25	26	24	22	22	23	29	25	27	27	20	17	90	87	87	77	90	90	90	91	91	91	91	90	90	89	92	90	89	88	88	91	89	88	90	88	90	95		95	95	79	72	70	72	72	70	71	71
proasellus_hercegovinensis.18236	24	25	24	22	22	22	29	24	25	25	19	15	91	87	87	78	91	91	91	92	92	92	92	91	91	91	92	91	90	89	89	92	90	89	90	88	92	93	95		98	79	72	70	72	72	71	71	71
proasellus_karamani.39987	25	25	24	22	22	22	29	25	26	26	20	15	91	88	88	78	92	92	92	93	93	93	93	92	92	92	93	92	91	91	91	93	92	91	92	88	92	92	95	98		79	73	72	73	73	72	72	72
bragasellus_peltatus.12696	27	27	26	24	24	23	33	31	34	34	24	20	86	84	84	74	80	80	80	80	80	80	80	79	79	78	80	80	79	78	78	80	79	78	79	79	80	77	79	79	79		80	80	80	80	78	79	79
proasellus_aragonensis.31570	20	26	23	21	21	21	24	25	24	24	19	16	68	67	67	61	84	80	81	80	80	80	80	79	79	78	78	80	79	79	79	79	77	77	75	74	75	69	72	72	73	80		96	98	98	96	98	98
proasellus_arthrodilus.30944	24	26	24	21	21	21	28	27	27	27	21	16	67	65	65	60	78	79	78	78	78	78	78	77	77	76	76	78	77	77	77	78	78	77	77	72	72	68	70	70	72	80	96		97	97	95	95	95
proasellus_assaforensis.24501	24	26	24	21	21	21	28	27	27	27	21	16	68	67	67	62	79	78	79	80	80	80	80	79	79	78	78	79	78	78	78	79	78	78	78	73	74	68	72	72	73	80	98	97		100	98	98	98
proasellus_racovitzai.9128	24	26	24	21	21	21	28	27	27	27	21	16	68	67	67	62	79	78	79	80	80	80	80	79	79	78	78	79	78	78	78	79	78	78	78	73	74	68	72	72	73	80	98	97	100		98	98	98
proasellus_margalefi.16859	22	24	22	22	22	22	28	27	27	27	20	15	68	65	65	61	78	77	78	78	78	78	78	78	78	80	77	78	76	77	77	78	76	76	76	72	72	67	70	71	72	78	96	95	98	98		97	97
proasellus_rectus.36048	24	26	24	21	21	21	28	27	27	27	21	16	68	67	67	63	78	78	78	79	79	79	79	78	80	78	78	78	78	77	77	78	77	78	78	72	73	68	71	71	72	79	98	95	98	98	97		100
proasellus_rectus.36049	24	26	24	21	21	21	28	27	27	27	21	16	68	67	67	63	78	78	78	79	79	79	79	78	80	78	78	78	78	77	77	78	77	78	78	72	73	68	71	71	72	79	98	95	98	98	97	100
proasellus_spelaeus.22859	23	26	23	21	21	21	28	27	27	27	20	16	68	68	68	63	80	79	80	81	81	81	81	80	80	79	79	80	78	78	78	80	78	78	78	74	75	69	72	72	74	80	99	95	98	98	97	98	98
proasellus_spelaeus.22861	23	26	23	21	21	21	28	27	27	27	20	16	68	68	68	63	80	79	80	81	81	81	81	80	80	79	79	80	78	78	78	80	78	78	78	74	75	69	72	72	74	80	99	95	98	98	97	98	98
proasellus_spelaeus.22865	23	26	23	21	21	21	28	27	27	27	20	16	68	68	68	63	80	79	80	81	81	81	81	80	80	79	79	80	78	78	78	80	78	78	78	74	75	69	72	72	74	80	99	95	98	98	97	98	98
proasellus_spelaeus.22866	23	26	23	21	21	21	28	27	27	27	20	16	68	68	68	63	80	79	80	81	81	81	81	80	80	79	79	80	78	78	78	80	78	78	78	74	75	69	72	72	74	80	99	95	98	98	97	98	98
proasellus_ibericus.46321	22	24	22	20	20	20	28	28	28	28	21	16	68	65	65	60	78	78	78	78	78	78	78	77	77	77	76	78	77	80	80	77	77	77	77	72	72	67	69	69	71	78	97	96	98	98	97	96	96
proasellus_ibericus.46322	22	24	22	20	20	20	28	28	28	28	21	16	68	65	65	60	78	78	78	78	78	78	78	77	77	77	76	78	77	80	80	77	77	77	77	72	72	67	69	69	71	78	97	96	98	98	97	96	96
proasellus_cantabricus.29581	20	26	23	21	21	21	23	26	26	26	20	16	68	67	67	61	75	78	79	78	78	78	78	78	78	77	78	78	79	78	78	78	81	81	84	72	74	69	72	71	72	79	90	95	96	96	95	97	97
proasellus_grafi.24566	21	26	23	21	21	21	24	25	26	26	19	16	67	66	66	60	77	79	79	78	78	78	78	78	78	77	77	78	78	78	78	78	83	80	81	72	73	68	71	71	72	79	93	95	96	96	95	96	96
proasellus_jaloniacus.6043	24	26	24	21	21	22	28	29	29	29	22	16	66	65	65	62	77	77	77	78	78	78	78	77	77	76	76	77	75	75	75	78	76	75	75	71	72	67	70	70	72	78	90	90	92	92	90	91	91
proasellus_solanasi.15252	24	26	25	21	21	21	28	30	30	30	23	16	66	65	65	61	76	75	76	77	77	77	77	76	76	75	78	76	75	75	75	76	75	75	76	71	72	68	71	70	72	78	91	90	92	92	91	92	92
proasellus_cavaticus.31950	23	26	23	20	20	23	28	26	26	26	19	16	66	68	68	60	73	72	73	73	73	73	73	74	72	72	72	73	72	72	72	72	72	72	72	74	79	68	70	71	71	80	86	82	85	85	83	85	85
proasellus_cavaticus.31952	23	26	23	20	20	23	28	26	26	26	19	16	66	68	68	60	73	72	73	73	73	73	73	74	72	72	72	73	72	72	72	72	72	72	72	74	79	68	70	71	71	80	86	82	85	85	83	85	85
proasellus_coiffaiti.32486	22	23	22	20	19	19	28	26	26	26	19	15	68	65	65	60	74	73	74	74	74	74	74	75	73	72	73	74	73	73	73	73	72	72	72	80	75	67	69	69	69	80	84	82	83	83	82	82	82
proasellus_coxalis.13912	24	25	24	21	22	21	28	27	29	29	22	16	63	66	66	58	68	68	68	68	68	68	68	68	68	67	69	68	68	67	67	68	68	67	68	66	68	80	75	73	72	77	76	74	75	75	74	74	74
proasellus_granadensis.33691	23	25	22	23	23	23	29	27	27	27	20	16	80	60	60	59	62	62	62	62	62	62	62	62	62	62	62	62	62	63	63	62	62	62	62	62	62	59	60	62	62	52	47	45	46	46	46	46	46
asprogammarus_rhodophthalmus.45772	16	17	17	21	19	25	26	21	23	23	18	13	45	39	39	37	38	38	39	39	39	39	39	39	39	39	38	39	39	39	39	38	38	38	38	39	38	37	37	37	37	37	32	31	32	32	32	32	32
asprogammarus_rhodophthalmus.45773	16	17	17	21	19	25	26	21	23	23	18	13	45	39	39	37	38	38	39	39	39	39	39	39	39	39	38	39	39	39	39	38	38	38	38	39	38	37	37	37	37	37	32	31	32	32	32	32	32
gammarus_lacustris.24083	18	19	18	20	19	26	24	21	23	23	18	13	43	38	38	35	37	37	37	37	37	37	37	37	37	37	37	37	37	38	38	37	38	37	36	37	37	36	36	36	36	35	31	30	31	31	31	31	31
micruropus_glaber.32573	22	24	22	26	24	32	27	22	24	24	18	14	49	42	42	38	41	40	41	41	41	41	41	41	41	41	41	41	41	42	42	40	40	41	41	41	41	40	40	40	40	40	34	32	34	34	34	34	34
micruropus_glaber.32574	17	18	17	20	19	25	24	20	21	21	16	13	44	39	39	36	38	38	39	39	39	39	39	39	39	39	38	39	39	39	39	38	38	38	38	39	38	37	37	37	37	37	32	31	32	32	32	32	32
micruropus_wahlii.75911	18	18	18	21	20	26	25	20	22	22	17	13	44	39	39	36	39	39	39	39	39	39	39	39	39	39	39	39	39	40	40	39	38	39	38	39	39	37	38	38	38	38	33	32	33	33	33	33	33
micruropus_wahlii.75912	18	18	18	21	20	26	25	20	22	22	17	13	44	39	39	36	39	39	39	39	39	39	39	39	39	39	39	39	39	40	40	39	38	39	38	39	39	37	38	38	38	38	33	32	33	33	33	33	33
boeckaxelia_potanini.27617	17	18	18	20	19	26	25	19	21	21	16	12	44	41	41	36	38	38	38	38	38	38	38	38	38	38	38	38	38	38	38	38	38	38	38	38	38	36	37	37	37	36	32	31	32	32	32	32	32
oxyacanthus_curtus.15209	17	18	18	20	19	26	25	19	21	21	16	12	44	41	41	36	38	38	38	38	38	38	38	38	38	38	38	38	38	38	38	38	38	38	38	38	38	36	37	37	37	36	32	31	32	32	32	32	32
palicarinus_puzyllii.27152	17	18	18	20	19	26	25	19	21	21	16	12	44	41	41	36	38	38	38	38	38	38	38	38	38	38	38	38	38	38	38	38	38	38	38	38	38	36	37	37	37	36	32	31	32	32	32	32	32
pallasea_cancellus.47261	17	18	18	20	18	25	25	20	22	22	17	13	44	40	40	37	39	38	39	39	39	39	39	39	39	39	38	39	39	39	39	38	38	38	38	39	38	37	37	37	37	37	32	31	33	33	33	33	33
pallasea_cancellus.47262	17	18	18	20	18	25	25	20	22	22	17	13	44	40	40	37	39	38	39	39	39	39	39	39	39	39	38	39	39	39	39	38	38	38	38	39	38	37	37	37	37	37	32	31	33	33	33	33	33
eulimnogammarus_czerskii.50996	18	19	19	20	19	26	25	20	22	22	17	13	44	40	40	37	39	39	40	40	40	40	40	40	40	40	39	40	40	39	39	39	39	39	39	39	39	37	38	38	38	38	33	32	33	33	33	33	33
eulimnogammarus_cyaneus.44312	22	25	23	25	23	32	27	22	24	24	18	13	48	41	41	39	40	40	41	41	41	41	41	41	41	41	41	41	41	41	41	40	40	40	40	41	41	39	39	39	39	39	33	32	34	34	34	34	34
eulimnogammarus_czerskii.50998	23	26	24	26	24	33	27	22	24	24	18	13	48	42	42	39	41	41	41	41	41	41	41	41	41	41	41	41	41	41	41	41	40	40	41	41	41	39	40	40	40	40	34	33	34	34	34	34	34
eulimnogammarus_marituji.62510	17	18	18	20	18	25	25	20	21	21	17	13	44	39	39	36	39	38	39	39	39	39	39	39	39	39	38	39	39	39	39	38	38	38	38	39	38	36	37	37	37	37	32	31	32	32	32	32	32
eulimnogammarus_marituji.62512	17	18	18	20	18	25	25	20	21	21	17	13	44	39	39	36	39	38	39	39	39	39	39	39	39	39	38	39	39	39	39	38	38	38	38	39	38	36	37	37	37	37	32	31	32	32	32	32	32
hyalellopsis_setosa.59502	17	18	18	20	18	25	25	20	21	21	17	13	44	39	39	36	39	39	39	39	39	39	39	39	39	39	39	39	39	39	39	39	39	39	39	39	39	37	38	38	38	38	33	32	33	33	33	33	33
hyalellopsis_setosa.59507	17	18	18	20	18	25	25	20	21	21	17	13	44	39	39	36	39	39	39	39	39	39	39	39	39	39	39	39	39	39	39	39	39	39	39	39	39	37	38	38	38	38	33	32	33	33	33	33	33
eulimnogammarus_similis.62866	17	18	18	20	18	25	25	20	21	21	17	13	44	39	39	36	39	38	39	39	39	39	39	39	39	39	38	39	39	39	39	38	38	38	38	39	38	36	37	37	37	37	32	31	32	32	32	32	32
eulimnogammarus_similis.62867	17	18	18	20	18	25	25	20	21	21	17	13	44	39	39	36	39	38	39	39	39	39	39	39	39	39	38	39	39	39	39	38	38	38	38	39	38	36	37	37	37	37	32	31	32	32	32	32	32
eulimnogammarus_similis.62871	17	18	18	20	18	25	25	20	21	21	17	13	44	39	39	36	39	38	39	39	39	39	39	39	39	39	38	39	39	39	39	38	38	38	38	39	38	36	37	37	37	37	32	31	32	32	32	32	32
eulimnogammarus_similis.62872	17	18	18	20	18	25	25	20	21	21	17	13	44	39	39	36	39	38	39	39	39	39	39	39	39	39	38	39	39	39	39	38	38	38	38	39	38	36	37	37	37	37	32	31	32	32	32	32	32
eulimnogammarus_messerschmidtii.40584	17	18	18	19	18	25	25	20	21	21	17	12	44	39	39	36	38	38	39	39	39	39	39	39	39	39	38	39	39	39	39	38	38	38	38	39	38	36	37	37	37	36	32	31	32	32	32	32	32
poekilogammarus_pictoides.17873	17	18	18	19	18	25	25	20	21	21	17	12	44	40	40	36	38	38	39	39	39	39	39	39	39	39	38	39	39	39	39	38	38	38	38	39	38	36	37	37	37	36	32	31	32	32	32	32	32
ommatogammarus_flavus.48988	17	18	18	19	18	25	25	20	21	21	17	12	44	39	39	37	39	39	39	39	39	39	39	39	39	39	39	39	39	39	39	39	38	38	38	39	38	37	37	37	37	36	33	32	33	33	33	33	33
pallasea_cancelloides_1.21624	17	17	18	19	18	25	25	20	21	21	17	12	44	39	39	37	38	38	39	39	39	39	39	39	39	39	38	39	39	39	39	38	38	38	38	39	38	36	37	37	37	37	32	31	32	32	32	32	32
odontogammarus_calcaratus.40527	17	18	17	18	17	24	23	19	21	21	16	12	44	39	39	36	39	38	39	39	39	39	39	39	39	39	38	39	39	39	39	38	38	38	38	40	38	37	37	37	37	38	32	31	33	33	33	33	33
hyalellopsis_carinata.38985	18	18	18	20	18	25	25	20	22	22	17	13	44	40	40	37	40	39	40	40	40	40	40	40	40	40	39	40	40	40	40	39	39	39	39	40	39	37	38	38	38	38	34	32	34	34	34	34	34
hyalellopsis_carinata.38986	18	18	18	20	18	25	25	20	22	22	17	13	44	40	40	37	40	39	40	40	40	40	40	40	40	40	39	40	40	40	40	39	39	39	39	40	39	37	38	38	38	38	34	32	34	34	34	34	34
hyalellopsis_stebbingi.11665	19	19	19	21	19	27	27	22	23	23	17	12	44	41	41	39	43	42	43	43	43	43	43	43	43	43	42	43	43	43	43	42	42	43	42	43	42	39	41	41	41	39	36	34	36	36	36	36	36
macropereiopus_parvus.35016	20	22	20	23	21	30	30	24	25	25	18	13	45	45	45	43	45	45	45	45	45	45	45	45	45	45	44	45	45	45	45	45	45	45	44	45	44	42	44	43	43	41	36	35	36	36	36	36	36
echinogammarus_veneris.4012	25	29	25	27	25	36	36	30	31	31	22	14	53	53	53	50	53	53	53	53	53	53	53	53	53	53	52	53	53	53	53	53	53	53	52	53	52	50	51	51	51	52	43	42	43	43	43	43	43
brandtia_latissima.8222	23	25	23	26	24	33	28	22	24	24	18	13	48	44	44	39	41	40	41	41	41	41	41	41	41	41	41	41	41	41	41	40	40	40	41	41	42	39	39	39	39	38	34	32	34	34	34	34	34
micruropus_parvulus.44012	18	19	18	20	19	25	24	21	22	22	17	14	42	38	38	34	37	36	37	37	37	37	37	37	37	36	36	37	37	38	38	36	36	37	36	37	36	35	35	34	34	35	32	31	32	32	31	32	32
micruropus_parvulus.44013	18	19	18	20	19	25	24	21	22	22	17	14	42	38	38	34	37	36	37	37	37	37	37	37	37	36	36	37	37	38	38	36	36	37	36	37	36	35	35	34	34	35	32	31	32	32	31	32	32
brachyuropus_grewingkii.13891	29	43	29	28	26	35	35	29	30	30	18	12	45	45	45	42	45	45	45	45	45	45	45	45	45	45	45	45	45	45	45	45	45	45	45	45	45	43	46	45	45	61	42	43	43	43	43	42	42
oxyacanthus_flavus.7802	28	34	28	27	26	32	35	30	31	31	21	15	45	45	45	43	45	45	45	45	45	45	45	45	45	45	45	45	45	45	45	45	45	45	45	45	45	41	45	44	44	54	43	44	44	44	44	43	43
cornugammarus_maximus.24586	18	18	19	18	18	21	24	19	21	21	17	13	35	33	33	30	32	31	32	32	32	32	32	32	32	32	31	32	32	32	32	31	31	31	31	32	31	30	31	30	30	35	31	31	32	32	32	31	31
cornugammarus_maximus.24587	28	35	28	27	26	33	36	31	32	32	21	15	46	46	46	43	46	46	46	46	46	46	46	46	46	46	46	46	46	46	46	46	46	46	46	46	46	42	46	45	45	56	44	45	45	45	45	44	44
eulimnogammarus_testaceus.24321	22	23	22	22	21	25	30	25	26	26	19	14	37	38	38	35	38	38	38	38	38	38	38	38	38	38	37	38	38	38	38	38	38	38	37	38	37	34	37	36	36	43	36	37	37	37	37	36	36
heterogammarus_sophianosii.27117	18	18	19	18	17	20	24	20	22	22	17	13	35	33	33	30	32	31	32	32	32	32	32	32	32	32	31	32	32	32	32	31	31	31	31	32	31	30	31	30	30	35	31	31	32	32	32	31	31
eulimnogammarus_violaceus.14125	18	18	19	18	17	20	24	19	21	21	17	13	35	33	33	30	33	32	33	33	33	33	33	33	33	33	32	33	33	33	33	32	32	32	32	33	32	30	31	31	31	36	31	32	32	32	32	32	32
pachyschesis_branchialis.61606	19	18	19	21	20	20	26	22	24	24	18	15	39	35	35	33	35	35	35	35	35	35	35	35	35	35	35	35	35	35	35	35	34	34	34	35	35	32	34	33	33	36	35	35	36	36	36	35	35
ommatogammarus_albinus.18687	18	18	18	18	18	21	24	19	21	21	16	13	34	32	32	29	32	31	32	32	32	32	32	32	32	32	31	32	32	32	32	31	31	31	31	32	31	30	31	30	30	35	31	31	32	32	32	31	31
parapallasea_wosnessenskii.30561	18	18	18	18	18	21	24	19	21	21	17	13	35	33	33	30	32	31	32	32	32	32	32	32	32	32	31	32	32	32	32	31	31	31	31	32	31	29	31	30	30	35	31	31	31	31	31	31	31
odontogammarus_calcaratus.40526	17	18	18	17	17	20	22	19	21	21	16	13	35	32	32	29	32	31	32	32	32	32	32	32	32	32	31	32	32	32	32	31	31	31	31	33	31	30	31	30	30	36	31	31	32	32	32	31	31
pallasea_grubei.25435	18	18	18	18	18	21	24	19	21	21	16	13	34	33	33	30	31	31	32	32	32	32	32	32	32	32	31	32	32	32	32	31	31	31	31	32	31	29	30	30	30	35	30	31	31	31	31	31	31
pentagonurus_dawydowi.7853	21	21	21	20	20	24	28	23	24	24	18	13	35	36	36	34	36	36	36	36	36	36	36	36	36	36	35	36	36	36	36	36	36	36	35	36	35	33	35	35	35	41	35	36	36	36	36	35	35
eulimnogammarus_czerskii.50997	27	26	28	30	29	30	31	25	27	27	20	15	42	38	38	36	37	36	37	37	37	37	37	37	37	37	37	37	37	36	36	36	36	36	37	36	37	34	36	35	35	38	37	38	39	39	39	38	38
micruropus_wahlii.75913	17	18	17	18	18	22	24	20	21	21	17	14	35	33	33	29	33	32	33	33	33	33	33	33	33	33	32	33	33	34	34	32	32	33	32	33	32	30	32	32	32	37	31	31	32	32	32	31	31
pandorites_podoceroides.19061	16	16	16	19	18	21	23	19	18	18	14	13	36	31	31	30	33	33	33	33	33	33	33	34	33	33	32	33	33	33	33	33	33	33	33	33	33	29	30	30	30	34	32	32	33	33	33	32	32
talitrus_saltator.62777	18	19	19	19	18	23	29	22	24	24	19	14	47	40	40	39	40	40	40	40	40	40	40	40	40	41	40	40	41	41	41	40	40	40	41	40	40	40	40	40	40	40	35	33	34	34	35	35	35
talitrus_saltator.62778	18	19	19	19	18	23	29	22	24	24	19	14	47	40	40	39	40	40	40	40	40	40	40	40	40	41	40	40	41	41	41	40	40	40	41	40	40	40	40	40	40	40	35	33	34	34	35	35	35
parhyale_hawaiensis.20678	18	18	18	20	18	24	27	23	24	24	18	13	51	41	41	41	40	40	40	40	40	40	40	40	41	41	40	40	41	40	40	40	40	40	40	41	41	39	40	41	41	40	33	33	33	33	34	34	34
meganyctiphanes_norvegica.89749	26	26	27	25	24	25	29	26	27	27	20	14	42	33	33	35	35	36	35	35	35	35	35	35	35	34	33	35	35	35	35	35	35	35	34	33	34	33	33	32	32	40	36	36	35	35	34	36	36
meganyctiphanes_norvegica.89753	22	25	26	24	22	24	25	23	23	23	19	14	40	33	33	35	30	34	35	35	35	35	35	35	35	34	33	35	35	35	35	34	30	31	29	33	34	33	32	31	31	38	29	33	34	34	33	34	34
meganyctiphanes_norvegica.89751	20	25	24	19	21	24	23	22	21	21	18	14	37	30	30	31	28	32	33	33	33	33	33	33	33	32	31	33	33	33	33	32	28	29	28	31	32	30	30	29	29	37	28	34	34	34	33	34	34
meganyctiphanes_norvegica.89750	23	25	24	20	20	22	22	22	22	22	17	13	38	31	31	32	32	33	32	32	32	32	32	32	32	31	31	32	32	32	32	32	32	32	31	31	31	31	30	29	29	37	35	35	35	35	34	35	35
meganyctiphanes_norvegica.89752	24	26	24	21	21	23	25	23	24	24	18	14	41	32	32	34	34	34	34	34	34	34	34	34	34	33	32	34	34	34	34	34	34	34	33	32	33	32	31	31	31	38	36	37	36	36	35	36	36
proasellus_aragonensis.29363	21	23	22	23	22	25	24	22	23	23	18	15	39	32	32	31	31	31	31	32	32	32	32	32	32	32	33	31	32	32	32	32	30	31	32	32	31	33	34	33	32	38	33	33	34	34	34	34	34
proasellus_racovitzai.64229	21	23	22	23	22	25	24	22	23	23	18	15	39	32	32	31	31	31	31	32	32	32	32	32	32	32	33	31	32	32	32	32	30	31	32	32	31	33	34	33	32	38	33	33	34	34	34	34	34
proasellus_assaforensis.50105	22	23	23	24	23	25	24	23	24	24	18	15	40	32	32	31	31	32	32	32	32	32	32	32	32	32	33	32	32	32	32	32	31	31	32	32	32	33	35	33	32	38	34	34	35	35	35	35	35
proasellus_meridianus.28203	21	23	22	23	22	25	23	23	24	24	18	15	39	32	32	31	31	31	31	32	32	32	32	32	32	32	33	31	32	32	32	32	30	31	32	32	31	33	34	33	32	38	33	33	34	34	34	34	34
proasellus_meridianus.28204	20	23	22	23	22	25	23	22	23	23	17	15	39	32	32	31	29	31	31	32	32	32	32	32	32	32	33	31	32	32	32	32	29	30	31	32	31	33	34	33	32	38	31	33	34	34	34	34	34
proasellus_escolai.83294	21	23	23	23	21	25	24	22	23	23	17	16	39	32	32	31	29	31	31	32	32	32	32	32	32	32	33	31	32	32	32	32	29	30	31	32	31	33	33	33	32	38	31	33	34	34	34	34	34
proasellus_escolai.83297	21	23	22	24	24	24	23	23	24	24	17	30	49	37	37	35	33	36	36	37	37	37	37	37	37	37	38	36	37	37	37	37	33	34	35	37	36	38	39	38	37	38	33	36	37	37	37	37	37
proasellus_escolai.83295	22	23	23	23	21	25	24	23	24	24	18	16	39	32	32	31	31	31	31	32	32	32	32	32	32	32	33	31	32	32	32	32	30	31	32	32	31	33	33	33	32	38	33	33	34	34	34	34	34
proasellus_escolai.83296	22	23	22	24	24	24	23	25	26	26	18	30	49	37	37	36	36	36	36	37	37	37	37	37	37	37	38	36	37	37	37	37	35	36	36	37	36	38	39	38	37	38	36	36	37	37	37	37	37
proasellus_granadensis.45667	21	24	23	24	24	24	23	23	24	24	17	30	49	38	38	36	34	37	37	38	38	38	38	38	38	38	39	37	38	37	37	38	35	35	36	37	37	39	41	39	38	39	34	37	38	38	38	38	38
proasellus_granadensis.45669	21	24	23	22	21	24	23	22	23	23	17	15	38	32	32	31	29	31	31	32	32	32	32	32	32	32	33	31	32	31	31	32	30	30	31	31	31	33	34	33	32	38	31	33	34	34	34	34	34
proasellus_granadensis.45668	22	24	23	22	21	24	23	23	24	24	18	15	38	32	32	31	31	31	31	32	32	32	32	32	32	32	33	31	32	31	31	32	31	31	32	31	31	33	34	33	32	38	33	33	34	34	34	34	34
proasellus_granadensis.45670	23	24	23	24	24	24	23	25	26	26	18	30	49	38	38	36	36	37	37	38	38	38	38	38	38	38	39	37	38	37	37	38	36	36	37	37	37	39	41	39	38	39	36	37	38	38	38	38	38
proasellus_solanasi.72535	22	23	23	23	21	25	23	23	24	24	18	15	40	33	33	32	32	33	33	33	33	33	33	33	33	33	34	33	33	33	33	33	32	32	33	33	33	34	35	34	33	39	33	34	34	34	34	34	34
proasellus_ortizi.50238	23	24	24	25	24	26	25	24	24	24	19	16	41	33	33	32	32	33	33	34	34	34	34	34	34	34	34	33	34	34	34	34	32	32	33	33	33	34	35	34	33	38	35	35	36	36	36	36	36
proasellus_grafi.48329	23	22	23	25	24	25	26	27	28	28	19	18	50	39	39	38	39	39	39	39	39	39	39	39	39	39	40	39	40	40	40	39	38	39	40	39	38	42	43	41	40	40	40	40	40	40	40	40	40
proasellus_jaloniacus.23924	21	23	23	22	21	24	24	23	24	24	18	16	41	34	34	32	33	33	33	34	34	34	34	34	34	34	35	33	33	34	34	34	32	33	34	34	33	35	36	35	34	40	35	36	36	36	36	36	36
proasellus_cavaticus.10487	26	27	26	25	24	26	29	26	26	26	20	14	48	39	39	39	38	39	39	39	39	39	39	39	39	39	39	39	39	39	39	39	38	38	38	38	39	39	40	39	39	45	39	39	39	39	39	39	39
proasellus_coxalis.14740	22	22	21	25	24	24	27	26	28	28	21	14	45	36	36	35	37	37	37	37	37	37	37	37	37	37	38	37	37	38	38	37	36	37	38	38	37	37	38	36	36	44	36	35	36	36	36	36	36
proasellus_hercegovinensis.41015	24	23	24	26	25	26	29	25	27	27	20	15	49	37	37	38	36	37	37	37	37	37	37	37	37	37	36	37	37	37	37	37	35	36	36	37	37	37	36	37	37	42	40	40	40	40	40	40	40
proasellus_parvulus.50959	22	24	22	22	22	23	23	23	25	25	19	15	41	33	33	34	34	35	35	35	35	35	35	35	35	35	35	35	35	35	35	35	34	34	35	35	34	35	35	33	33	41	35	35	35	35	35	35	35
proasellus_parvulus.50960	22	24	22	22	22	23	23	23	25	25	19	15	41	33	33	34	34	35	35	35	35	35	35	35	35	35	35	35	35	35	35	35	34	34	35	35	34	35	35	33	33	41	35	35	35	35	35	35	35
astacus_leptodactylus_3.53122	20	26	18	18	18	18	22	21	24	24	18	15	31	31	31	31	28	28	28	28	28	28	28	28	29	27	29	28	28	27	27	28	28	28	29	27	29	30	29	29	29	36	29	28	29	29	28	30	30
cherax_quadricarinatus_2.18109	25	25	25	22	24	23	31	26	28	28	21	16	37	33	33	34	33	33	33	33	33	33	33	33	32	32	33	33	32	31	31	33	33	32	33	31	33	34	33	33	33	38	32	32	32	32	31	31	31
astacus_leptodactylus_3.86061	24	28	25	24	25	27	25	27	27	27	22	18	44	36	36	34	31	36	36	36	36	36	36	36	36	36	36	36	36	36	36	36	33	33	33	35	37	37	37	38	37	36	28	31	32	32	32	33	33
homarus_americanus.1953	25	25	23	22	22	22	30	30	32	32	22	32	43	37	37	42	37	37	37	37	37	37	37	37	38	36	38	37	37	36	36	37	37	37	38	36	36	39	40	38	38	37	37	37	37	37	36	38	38
homarus_americanus.6983	27	27	26	23	24	25	31	29	31	31	22	15	35	32	32	35	31	31	31	31	31	31	31	31	32	31	32	31	31	31	31	31	31	31	32	31	32	33	33	32	32	35	33	33	33	33	33	33	33
litopenaeus_vannamei_1.12034	17	25	22	24	23	23	20	24	20	20	20	15	38	30	30	30	28	32	32	32	32	32	32	32	32	31	32	32	32	32	32	32	29	29	28	32	32	32	33	32	32	39	29	34	34	34	33	34	34
penaeus_monodon_1.55224	28	31	27	28	28	26	31	30	32	32	22	15	39	39	39	39	38	38	38	38	38	38	38	38	38	38	39	38	38	38	38	38	38	38	39	38	39	39	39	39	39	48	41	41	41	41	41	41	41
penaeus_monodon_1.72926	28	31	27	28	28	26	31	30	32	32	22	15	39	39	39	39	38	38	38	38	38	38	38	38	38	38	39	38	38	38	38	38	38	38	39	38	39	39	39	39	39	48	41	41	41	41	41	41	41
macrobrachium_nipponense.55994	22	21	22	22	22	25	29	25	26	26	20	15	42	34	34	34	33	33	33	33	33	33	33	33	33	33	34	33	33	33	33	33	33	33	34	32	32	35	33	33	33	31	30	29	30	30	30	30	30
eriocheir_sinensis_2.57937	20	17	18	20	20	21	26	23	24	24	19	14	38	32	32	31	33	34	33	33	33	33	33	33	33	33	33	33	33	34	34	33	34	32	32	33	32	32	32	32	32	30	28	28	28	28	28	28	28
eriocheir_sinensis_2.57938	20	17	18	20	20	21	26	23	24	24	19	14	38	32	32	31	33	34	33	33	33	33	33	33	33	33	33	33	33	34	34	33	34	32	32	33	32	32	32	32	32	30	28	28	28	28	28	28	28
eriocheir_sinensis_2.57939	20	17	18	20	20	21	26	23	24	24	19	14	38	32	32	31	33	34	33	33	33	33	33	33	33	33	33	33	33	34	34	33	34	32	32	33	32	32	32	32	32	30	28	28	28	28	28	28	28
portunus_trituberculatus.56265	19	18	20	19	19	20	24	22	22	22	17	14	35	26	26	27	25	28	28	27	27	27	27	27	27	27	27	27	28	28	28	27	27	26	26	26	26	27	28	28	28	31	27	30	29	29	29	29	29
scylla_olivacea.59541	20	21	21	21	20	20	25	22	22	22	17	13	34	30	30	28	24	27	27	28	28	28	28	28	28	27	28	27	28	26	26	28	27	26	26	26	27	30	29	28	29	33	26	29	30	30	29	30	30
scylla_olivacea.59542	21	20	21	21	20	19	27	26	27	27	20	13	34	30	30	28	27	27	27	27	27	27	27	27	27	27	28	27	28	27	27	27	29	27	27	27	27	30	29	27	28	32	30	30	30	30	29	30	30
scylla_paramamosain.402	21	21	21	22	23	21	24	21	21	21	17	13	35	31	31	30	26	29	29	29	29	29	29	29	29	29	29	29	29	27	27	29	28	27	27	27	29	29	31	29	30	33	27	29	30	30	29	30	30
bragasellus_peltatus.17796	19	18	19	19	19	21	25	24	24	24	18	13	43	41	41	43	42	42	42	42	42	42	42	42	43	42	41	42	42	42	42	42	43	42	41	42	41	42	42	42	42	39	35	34	35	35	35	35	35
proasellus_aragonensis.55169	20	19	20	20	20	20	23	22	24	24	18	13	41	38	38	39	36	36	36	36	36	36	36	36	37	36	37	36	36	36	36	36	37	36	37	36	36	37	39	37	37	34	31	29	30	30	30	31	31
proasellus_racovitzai.73060	20	19	19	21	21	22	25	25	25	25	19	13	41	42	42	42	40	40	40	40	40	40	40	40	41	40	41	40	40	40	40	40	41	40	41	40	40	41	43	40	40	37	34	32	33	33	33	34	34
proasellus_arthrodilus.50289	20	19	20	20	20	21	24	23	24	24	18	13	41	38	38	39	36	36	36	36	36	36	36	36	37	37	37	36	36	36	36	36	37	36	37	36	36	37	39	36	36	34	31	29	30	30	31	31	31
proasellus_rectus.39271	20	19	20	20	20	21	24	23	24	24	18	13	41	38	38	39	36	36	36	36	36	36	36	36	37	37	37	36	36	36	36	36	37	36	37	36	36	37	39	36	36	34	31	29	30	30	31	31	31
proasellus_spelaeus.38409	20	19	20	20	20	20	23	22	24	24	18	13	41	38	38	39	36	36	36	36	36	36	36	36	37	36	37	36	36	36	36	36	37	36	37	36	36	37	39	37	37	34	31	29	30	30	30	31	31
proasellus_meridianus.37897	20	19	20	20	20	20	23	22	24	24	18	13	41	38	38	39	36	36	36	36	36	36	36	36	37	36	37	36	36	36	36	36	37	36	37	36	36	37	39	37	37	34	31	29	30	30	30	31	31
proasellus_cantabricus.41121	19	18	19	21	21	22	24	22	24	24	18	13	41	36	36	38	36	36	36	36	36	36	36	36	37	37	37	36	36	36	36	36	37	36	37	36	36	37	39	36	36	34	31	29	30	30	31	31	31
proasellus_ortizi.1296	19	18	19	21	21	22	24	22	24	24	18	13	41	36	36	38	36	36	36	36	36	36	36	36	37	37	37	36	36	36	36	36	37	36	37	36	36	37	39	36	36	34	31	29	30	30	31	31	31
proasellus_ebrensis.98585	23	23	22	23	23	25	28	28	29	29	20	14	43	44	44	43	43	43	43	43	43	43	43	43	43	43	44	43	43	43	43	43	43	43	44	43	43	44	46	43	43	40	36	34	35	35	35	35	35
proasellus_jaloniacus.57385	22	22	21	23	23	24	28	27	28	28	20	14	42	43	43	42	42	42	42	42	42	42	42	42	42	42	43	42	42	42	42	42	42	42	43	42	42	44	45	43	43	38	35	33	34	34	34	34	34
proasellus_cavaticus.45555	19	18	19	18	18	19	22	22	23	23	17	13	43	38	38	40	38	38	38	38	38	38	38	38	39	39	39	38	38	38	38	38	38	38	39	38	38	39	40	38	38	37	33	31	32	32	33	33	33
proasellus_coiffaiti.30082	20	19	20	18	18	20	22	22	23	23	17	13	42	38	38	40	38	38	38	38	38	38	38	38	38	38	38	38	38	37	37	38	37	37	38	37	38	38	40	38	38	36	32	30	31	31	31	32	32
proasellus_karamani.27821	21	20	19	20	20	21	23	23	23	23	17	13	41	37	37	40	37	37	37	37	37	37	37	37	38	38	38	37	37	36	36	37	38	36	38	36	37	38	39	37	37	35	31	30	30	30	31	31	31
proasellus_hercegovinensis.28972	19	19	19	21	20	20	26	25	26	26	18	15	37	35	35	38	35	35	35	35	35	35	35	35	36	36	36	35	35	35	35	35	36	35	36	35	35	36	38	35	35	36	35	34	34	34	35	35	35
proasellus_parvulus.9686	20	20	19	20	20	20	22	22	23	23	18	13	41	37	37	38	36	36	36	36	36	36	36	36	37	36	37	36	36	35	35	36	36	35	36	36	36	36	39	36	36	36	30	29	30	30	30	31	31
proasellus_cavaticus.96115	17	16	17	14	12	15	19	17	18	18	14	10	26	25	25	27	24	24	24	24	24	24	24	24	25	25	24	24	24	24	24	24	25	24	24	24	24	24	26	24	24	25	20	20	20	20	20	20	20
strigamia_maritima.4	32	26	33	26	27	28	32	28	28	28	20	13	28	22	22	25	23	23	23	23	23	23	23	23	23	24	23	23	24	23	23	23	23	24	24	24	24	22	22	23	23	26	23	23	24	24	25	24	24
tigriopus_californicus_1.9872	25	21	27	21	19	25	24	24	26	26	20	14	27	20	20	24	22	22	22	22	22	22	22	22	22	21	22	22	22	22	22	22	22	22	22	21	22	21	22	22	22	21	20	21	20	20	20	20	20
tigriopus_japonicus.25051	25	24	28	22	20	26	25	24	24	24	18	14	26	19	19	20	21	21	21	20	20	20	20	20	20	20	21	20	21	21	21	20	21	21	21	20	20	20	21	20	20	19	19	20	19	19	19	19	19
tigriopus_kingsejongensis.33516	28	24	28	23	23	27	28	23	23	23	17	12	24	23	23	22	24	24	24	24	24	24	24	24	24	23	24	24	24	23	23	24	24	24	24	24	24	23	24	23	23	20	21	21	21	21	21	21	21
calanus_finmarchicus_1.28	27	24	28	25	25	25	35	33	34	34	24	17	26	22	22	22	23	23	23	23	23	23	23	23	23	22	23	23	23	23	23	23	23	23	23	22	23	24	24	23	23	23	25	25	25	25	24	25	25
eurytemora_affinis.1126	28	32	28	29	29	34	32	31	30	30	22	15	29	24	24	25	24	24	24	24	24	24	24	24	24	24	25	24	24	24	24	24	24	24	24	24	24	25	26	25	25	24	25	26	25	25	25	25	25
eurytemora_affinis.1127	26	32	28	29	29	34	31	30	29	29	22	15	29	25	25	25	23	24	24	25	25	25	25	25	25	25	25	24	24	23	23	25	23	23	23	23	24	25	26	25	25	24	23	25	25	25	25	25	25
caligus_rogercresseyi.16951	17	20	19	20	19	21	23	23	23	23	19	13	30	26	26	27	23	26	26	26	26	26	26	26	27	26	26	26	26	26	26	26	23	22	23	24	26	25	25	26	26	28	22	24	25	25	25	26	26
caligus_rogercresseyi.16952	18	20	20	20	21	23	24	26	25	25	20	14	33	28	28	28	24	27	27	28	28	28	28	28	29	28	27	27	27	27	27	28	25	24	24	25	28	26	27	27	27	28	25	28	29	29	29	30	30
lepeophtheirus_salmonis.9539	18	20	21	22	21	23	26	23	24	24	19	14	33	27	27	26	25	27	27	28	28	28	28	28	28	29	27	27	27	27	27	28	25	24	25	27	28	27	29	28	28	29	27	29	30	30	31	30	30
lepeophtheirus_salmonis.9540	19	20	21	22	21	23	27	25	26	26	20	14	33	27	27	26	27	27	27	28	28	28	28	28	28	29	27	27	27	27	27	28	27	26	27	27	28	27	29	28	28	29	29	29	30	30	31	30	30
tigriopus_californicus_1.9283	19	19	18	20	18	23	23	22	23	23	18	13	29	22	22	23	23	24	24	24	24	24	24	24	24	24	24	24	23	23	23	24	23	22	23	22	22	23	24	22	23	21	22	22	22	22	22	23	23
tigriopus_japonicus.25052	18	18	18	20	18	23	23	21	22	22	17	13	28	22	22	23	22	23	23	23	23	23	23	23	23	23	23	23	23	22	22	23	22	22	22	22	23	23	24	23	22	20	20	20	21	21	21	22	22
tigriopus_japonicus.27264	18	18	18	20	18	23	23	21	22	22	17	13	28	22	22	23	22	23	23	23	23	23	23	23	23	23	23	23	23	22	22	23	22	22	22	22	23	23	24	23	22	20	20	20	21	21	21	22	22
tigriopus_kingsejongensis.33517	18	17	19	19	18	21	23	24	25	25	21	14	30	23	23	24	21	23	23	23	23	23	23	23	24	24	23	23	23	23	23	23	20	21	20	23	23	23	24	23	23	23	22	23	24	24	25	25	25
tigriopus_japonicus.53695	17	15	17	18	19	21	23	23	24	24	19	13	27	23	23	23	23	23	23	23	23	23	23	23	23	23	23	23	23	23	23	23	23	23	23	22	23	23	22	23	23	22	23	23	23	23	24	23	23
daphnia_galeata.16564	23	23	24	26	24	25	34	34	35	35	26	17	26	22	22	24	21	21	21	21	21	21	21	21	21	21	21	21	22	21	21	21	21	21	21	19	21	22	22	21	21	25	21	22	22	22	22	22	22
daphnia_magna.91605	30	28	30	28	24	24	37	35	35	35	26	18	26	21	21	21	22	22	22	22	22	22	22	22	22	21	21	22	22	23	23	22	22	22	22	21	22	21	21	21	21	26	21	21	21	21	21	22	22
euphausia_superba.26757	17	19	17	19	19	20	18	20	20	20	15	11	18	17	17	17	18	18	18	18	18	18	18	18	18	17	18	18	18	18	18	18	18	18	18	17	17	18	17	17	17	24	21	21	21	21	21	21	21
litopenaeus_vannamei_1.51328	20	18	20	20	19	20	24	22	24	24	18	13	27	25	25	27	24	24	24	24	24	24	24	24	24	23	24	24	24	24	24	24	24	24	24	23	23	24	24	24	24	27	23	23	23	23	23	23	23
penaeus_monodon_1.44856	20	19	20	20	20	20	24	22	24	24	18	13	28	26	26	27	24	24	24	24	24	24	24	24	24	24	24	24	24	24	24	24	24	24	24	24	24	25	24	24	24	28	26	26	26	26	25	26	26
penaeus_monodon_1.62230	20	19	20	20	20	20	24	22	24	24	18	13	28	26	26	27	24	24	24	24	24	24	24	24	24	24	24	24	24	24	24	24	24	24	24	24	24	25	24	24	24	28	26	26	26	26	25	26	26
litopenaeus_vannamei_1.66438	17	24	22	21	19	22	21	21	17	17	17	13	26	25	25	21	19	22	22	22	22	22	22	22	22	21	22	22	22	21	21	22	20	20	19	23	24	22	22	22	22	28	19	22	22	22	21	22	22
acanthogammarus_godlewskii.31174	21	22	20	21	21	22	23	25	24	24	18	12	26	23	23	21	25	25	25	25	25	25	25	25	25	24	25	25	25	25	25	25	25	25	25	24	25	23	23	23	23	27	26	26	26	26	25	26	26
acanthogammarus_godlewskii.31175	21	22	20	21	21	22	23	25	24	24	18	12	26	23	23	21	25	25	25	25	25	25	25	25	25	24	25	25	25	25	25	25	25	25	25	24	25	23	23	23	23	27	26	26	26	26	25	26	26
brachyuropus_grewingkii.13031	24	21	24	23	25	23	28	30	29	29	20	15	28	24	24	22	26	26	26	26	26	26	26	26	26	26	26	26	26	26	26	26	26	26	26	26	26	25	25	25	25	27	28	28	28	28	27	28	28
carinurus_bicarinatus.47531	21	22	20	22	21	23	24	26	25	25	18	13	27	24	24	23	26	26	26	26	26	26	26	26	26	26	26	26	26	26	26	26	26	26	26	26	26	25	25	25	25	28	26	27	26	26	26	26	26
cornugammarus_maximus.46139	20	21	19	21	20	21	24	26	25	25	18	13	26	23	23	22	25	25	25	25	25	25	25	25	25	24	25	25	25	25	25	25	25	25	25	25	25	24	23	23	23	27	26	26	26	26	25	26	26
oxyacanthus_curtus.25831	22	23	20	21	21	22	23	26	26	26	19	13	25	23	23	21	25	25	25	25	25	25	25	25	25	24	25	25	25	25	25	25	25	25	25	25	25	23	23	23	23	27	26	26	26	26	25	26	26
oxyacanthus_sowinskii.30938	16	22	20	21	21	22	20	24	19	20	18	13	25	22	22	21	22	24	24	24	24	24	24	24	24	24	24	24	24	24	24	24	22	22	21	24	24	23	23	23	23	27	22	26	25	25	24	25	25
pentagonurus_dawydowi.54615	19	22	20	21	20	21	22	25	23	23	18	13	26	23	23	22	23	25	25	25	25	25	25	25	25	24	25	25	25	25	25	25	22	22	22	25	25	24	24	24	24	28	23	27	26	26	25	26	26
pentagonurus_dawydowi.54616	19	22	20	21	20	21	22	25	23	23	18	13	26	23	23	22	23	25	25	25	25	25	25	25	25	24	25	25	25	25	25	25	22	22	22	25	25	24	24	24	24	28	23	27	26	26	25	26	26
brandtia_latissima.25488	20	21	19	22	21	23	24	26	26	26	19	13	28	25	25	24	27	27	27	27	27	27	27	27	27	27	27	27	27	27	27	27	27	27	27	27	27	27	27	27	27	29	28	28	28	28	27	28	28
dorogostaiskia_parasitica.42442	22	23	20	23	22	24	25	27	26	26	19	13	28	26	26	25	28	28	28	28	28	28	28	28	28	27	28	28	28	28	28	28	28	28	28	28	28	27	26	26	26	32	28	29	28	28	27	28	28
eucarinogammarus_wagii.28818	20	22	20	21	21	22	23	24	24	24	18	13	26	23	23	21	24	25	25	25	25	25	25	25	25	24	25	25	25	25	25	25	24	24	24	25	25	24	24	24	24	28	25	27	26	26	25	26	26
heterogammarus_sophianosii.42249	18	22	20	21	20	22	21	23	20	20	17	13	26	23	23	21	22	25	25	25	25	25	25	25	25	24	25	25	25	25	25	25	22	22	22	25	25	23	23	23	23	28	22	26	26	26	25	26	26
garjajewia_dershawini.34449	22	23	21	22	21	23	23	25	24	24	18	12	28	25	25	23	27	27	27	27	27	27	27	27	27	26	27	27	27	27	27	27	27	27	27	27	27	25	25	25	25	29	27	28	27	27	26	27	27
garjajewia_dershawini.34450	22	23	21	22	21	23	23	25	24	24	18	12	28	25	25	23	27	27	27	27	27	27	27	27	27	26	27	27	27	27	27	27	27	27	27	27	27	25	25	25	25	29	27	28	27	27	26	27	27
pallasea_cancellus.51585	21	22	20	20	18	20	25	26	25	25	18	13	26	23	23	23	25	25	25	25	25	25	25	25	25	25	25	25	25	25	25	25	25	25	25	25	25	24	24	24	24	27	26	26	26	26	25	26	26
pallasea_cancellus.51587	21	22	20	20	18	20	25	26	25	25	18	13	26	23	23	23	25	25	25	25	25	25	25	25	25	25	25	25	25	25	25	25	25	25	25	25	25	24	24	24	24	27	26	26	26	26	25	26	26
eulimnogammarus_messerschmidtii.53563	21	22	20	21	21	22	24	25	24	24	18	12	27	24	24	23	25	25	25	25	25	25	25	25	25	25	25	25	25	25	25	25	25	25	25	25	26	25	25	25	25	27	26	27	26	26	26	26	26
eulimnogammarus_similis.58344	21	22	20	21	21	22	25	23	24	24	18	13	27	25	25	23	25	25	25	25	25	25	25	25	25	24	25	25	25	25	25	25	25	25	25	25	25	25	25	25	25	28	26	26	26	26	25	26	26
eulimnogammarus_vittatus.40950	21	22	20	21	21	22	24	26	25	25	18	13	27	25	25	23	26	26	26	26	26	26	26	26	26	25	26	26	26	26	26	26	26	26	26	27	27	25	25	25	25	29	27	28	27	27	26	27	27
eulimnogammarus_vittatus.40953	21	22	20	21	21	22	24	26	25	25	18	13	27	25	25	23	26	26	26	26	26	26	26	26	26	25	26	26	26	26	26	26	26	26	26	27	27	25	25	25	25	29	27	28	27	27	26	27	27
eulimnogammarus_vittatus.40954	21	22	20	21	21	22	24	26	25	25	18	13	27	25	25	23	26	26	26	26	26	26	26	26	26	25	26	26	26	26	26	26	26	26	26	27	27	25	25	25	25	29	27	28	27	27	26	27	27
hyalellopsis_carinata.20376	21	22	20	21	20	21	24	26	25	25	18	13	27	25	25	24	26	26	26	26	26	26	26	26	26	25	26	26	26	26	26	26	26	26	26	27	27	25	25	25	25	29	27	28	27	27	26	27	27
hyalellopsis_setosa.2915	20	21	19	21	20	21	24	26	24	24	18	12	27	24	24	25	25	25	25	25	25	25	25	25	25	25	25	25	25	25	25	25	25	25	25	26	26	25	25	26	26	28	26	27	26	26	26	26	26
hyalellopsis_stebbingi.48560	20	21	19	21	20	21	24	26	24	24	18	12	26	23	23	24	25	25	25	25	25	25	25	25	25	25	25	25	25	25	25	25	25	25	25	25	25	24	24	25	25	27	26	26	26	26	26	26	26
macropereiopus_parvus.47730	20	21	19	21	21	22	24	25	24	24	18	12	26	23	23	23	25	25	25	25	25	25	25	25	25	25	25	25	25	25	25	25	25	25	25	25	25	24	24	25	25	27	26	26	26	26	26	26	26
ommatogammarus_flavus.52765	20	21	19	21	21	22	24	25	24	24	18	12	26	23	23	23	25	25	25	25	25	25	25	25	25	25	25	25	25	25	25	25	25	25	25	25	25	23	23	25	25	27	26	26	26	26	26	26	26
ommatogammarus_albinus.67326	20	21	19	22	21	23	25	24	23	23	17	12	26	23	23	23	25	25	25	25	25	25	25	25	25	25	25	25	25	25	25	25	25	25	25	25	25	24	24	25	25	27	26	26	26	26	26	26	26
ommatogammarus_albinus.67327	20	21	19	22	21	23	25	24	23	23	17	12	26	23	23	23	25	25	25	25	25	25	25	25	25	25	25	25	25	25	25	25	25	25	25	25	25	24	24	25	25	27	26	26	26	26	26	26	26
pachyschesis_branchialis.40159	20	21	19	21	21	22	24	25	24	24	18	12	28	25	25	25	26	26	26	26	26	26	26	26	26	26	26	26	26	26	26	26	26	26	26	27	27	25	25	27	27	29	27	28	27	27	27	27	27
eulimnogammarus_violaceus.34654	20	20	20	21	20	21	24	25	24	24	18	12	27	23	23	24	26	26	26	26	26	26	26	26	26	26	26	26	26	26	26	26	26	26	26	25	25	25	25	27	27	27	27	28	27	27	27	27	27
eulimnogammarus_testaceus.61089	21	22	20	21	22	22	23	26	26	26	19	13	27	25	25	23	26	26	26	26	26	26	26	26	26	25	26	26	26	26	26	26	26	26	26	27	27	25	25	25	25	28	27	28	27	27	26	27	27
pallaseopsis_kessleri.9084	19	22	20	21	20	21	22	24	23	23	17	13	26	23	23	22	23	25	25	25	25	25	25	25	25	24	25	25	25	25	25	25	23	23	23	25	25	24	24	24	24	28	24	27	26	26	25	26	26
hyalellopsis_costata.56542	20	21	19	20	19	20	25	26	24	24	18	12	26	23	23	24	25	25	25	25	25	25	25	25	25	25	25	25	25	25	25	25	25	25	25	25	25	24	24	25	25	27	26	26	26	26	26	26	26
poekilogammarus_pictoides.63180	20	22	19	21	20	22	25	26	25	25	18	13	26	23	23	23	25	25	25	25	25	25	25	25	25	24	25	25	25	25	25	25	25	25	25	26	26	24	24	24	24	28	25	26	25	25	24	25	25
poekilogammarus_pictoides.63183	20	22	19	21	20	22	25	26	25	25	18	13	26	23	23	23	25	25	25	25	25	25	25	25	25	24	25	25	25	25	25	25	25	25	25	26	26	24	24	24	24	28	25	26	25	25	24	25	25
poekilogammarus_pictoides.63185	20	22	19	21	20	22	25	26	25	25	18	13	26	23	23	23	25	25	25	25	25	25	25	25	25	24	25	25	25	25	25	25	25	25	25	26	26	24	24	24	24	28	25	26	25	25	24	25	25
eulimnogammarus_marituji.82906	21	22	20	21	22	22	23	26	26	26	19	13	26	24	24	23	25	25	25	25	25	25	25	25	25	25	25	25	25	25	25	25	25	25	25	26	26	25	25	25	25	27	26	27	26	26	26	26	26
eulimnogammarus_marituji.82907	21	22	20	21	22	22	23	26	26	26	19	13	26	24	24	23	25	25	25	25	25	25	25	25	25	25	25	25	25	25	25	25	25	25	25	26	26	25	25	25	25	27	26	27	26	26	26	26	26
eulimnogammarus_marituji.82908	21	22	20	21	22	22	23	26	26	26	19	13	26	24	24	23	25	25	25	25	25	25	25	25	25	25	25	25	25	25	25	25	25	25	25	26	26	25	25	25	25	27	26	27	26	26	26	26	26
gmelinoides_fasciatus.39791	21	22	21	22	21	23	24	24	25	25	18	12	27	25	25	23	25	25	25	25	25	25	25	25	25	25	25	25	25	25	25	25	25	25	25	26	26	26	26	26	25	29	26	27	26	26	26	26	26
gmelinoides_fasciatus.39792	21	22	21	22	21	23	24	24	25	25	18	12	27	25	25	23	25	25	25	25	25	25	25	25	25	25	25	25	25	25	25	25	25	25	25	26	26	26	26	26	25	29	26	27	26	26	26	26	26
linevichella_vortex.44761	20	22	20	22	21	24	25	24	25	25	18	12	26	24	24	23	25	25	25	25	25	25	25	25	25	24	25	25	25	25	25	25	25	25	25	25	25	25	25	25	25	28	25	26	25	25	24	25	25
micruropus_wahlii.67551	20	22	21	22	21	24	25	24	25	25	18	13	26	24	24	23	25	25	25	25	25	25	25	25	25	24	25	25	25	25	25	25	25	25	25	25	25	25	25	25	25	28	25	26	25	25	24	25	25
micruropus_glaber.43680	22	23	21	23	22	24	23	25	26	26	19	13	25	23	23	21	24	24	24	24	24	24	24	24	24	23	24	24	24	24	24	24	24	24	24	24	24	24	24	24	23	27	25	26	25	25	24	25	25
micruropus_glaber.43681	22	23	21	23	22	24	23	25	26	26	19	13	25	23	23	21	24	24	24	24	24	24	24	24	24	23	24	24	24	24	24	24	24	24	24	24	24	24	24	24	23	27	25	26	25	25	24	25	25
macropereiopus_wagneri.18491	21	23	21	21	22	23	22	27	27	27	20	13	24	22	22	20	23	23	23	23	23	23	23	23	23	23	23	23	23	23	23	23	23	23	23	24	24	23	23	23	23	27	24	25	24	24	23	24	24
macropereiopus_wagneri.18492	21	23	21	21	22	23	22	27	27	27	20	13	24	22	22	20	23	23	23	23	23	23	23	23	23	23	23	23	23	23	23	23	23	23	23	24	24	23	23	23	23	27	24	25	24	24	23	24	24
macropereiopus_wagneri.18493	21	23	21	21	22	23	22	27	27	27	20	13	24	22	22	20	23	23	23	23	23	23	23	23	23	23	23	23	23	23	23	23	23	23	23	24	24	23	23	23	23	27	24	25	24	24	23	24	24
palicarinus_puzyllii.47499	22	23	21	21	21	22	23	26	25	25	18	12	26	24	24	23	25	25	25	25	25	25	25	25	25	25	25	25	25	25	25	25	25	25	25	26	26	25	25	25	25	28	26	27	26	26	26	26	26
pallasea_cancelloides_1.31499	18	22	20	21	20	21	21	25	20	20	17	13	27	24	24	23	22	26	26	26	26	26	26	26	26	25	26	26	26	26	26	26	22	22	22	26	26	24	24	24	24	29	22	27	26	26	25	26	26
pallasea_cancelloides_1.31501	18	22	20	21	20	21	21	25	20	20	17	13	27	24	24	23	22	26	26	26	26	26	26	26	26	25	26	26	26	26	26	26	22	22	22	26	26	24	24	24	24	29	22	27	26	26	25	26	26
odontogammarus_calcaratus.53194	22	23	21	21	23	23	22	28	27	27	20	14	25	23	23	22	25	25	25	25	25	25	25	25	25	24	25	25	25	25	25	25	25	25	25	25	25	24	24	24	24	27	26	27	26	26	26	26	26
odontogammarus_calcaratus.53195	22	23	21	21	23	23	22	28	27	27	20	14	25	23	23	22	25	25	25	25	25	25	25	25	25	24	25	25	25	25	25	25	25	25	25	25	25	24	24	24	24	27	26	27	26	26	26	26	26
odontogammarus_calcaratus.53196	22	23	21	21	23	23	22	28	27	27	20	14	25	23	23	22	25	25	25	25	25	25	25	25	25	24	25	25	25	25	25	25	25	25	25	25	25	24	24	24	24	27	26	27	26	26	26	26	26
odontogammarus_calcaratus.53197	22	23	21	21	23	23	22	28	27	27	20	14	25	23	23	22	25	25	25	25	25	25	25	25	25	24	25	25	25	25	25	25	25	25	25	25	25	24	24	24	24	27	26	27	26	26	26	26	26
gammarus_lacustris.10398	21	22	20	21	20	21	24	26	26	26	19	13	29	26	26	25	27	27	27	27	27	27	27	27	27	26	27	27	27	27	27	27	27	27	27	27	27	27	27	27	27	32	27	28	27	27	26	27	27
gammarus_lacustris.10399	21	22	20	21	20	21	24	26	26	26	19	13	29	26	26	25	27	27	27	27	27	27	27	27	27	26	27	27	27	27	27	27	27	27	27	27	27	27	27	27	27	32	27	28	27	27	26	27	27
boeckaxelia_potanini.18289	17	22	21	22	21	21	21	24	22	22	18	13	26	23	23	21	22	25	25	25	25	25	25	25	25	24	25	25	25	25	25	25	23	23	22	25	25	24	24	24	24	28	23	28	27	27	26	27	27
boeckaxelia_potanini.18290	18	22	21	22	21	21	21	24	20	20	18	13	26	23	23	21	22	25	25	25	25	25	25	25	25	24	25	25	25	25	25	25	23	23	22	25	25	24	24	24	24	28	24	28	27	27	26	27	27
eulimnogammarus_cruentus.39006	21	22	20	20	21	21	24	26	26	26	19	13	26	23	23	21	25	25	25	25	25	25	25	25	25	24	25	25	25	25	25	25	25	25	25	25	25	23	23	23	23	27	26	27	26	26	26	26	26
eulimnogammarus_czerskii.63920	17	22	20	20	21	21	20	23	21	21	17	13	25	23	23	21	21	24	24	24	24	24	24	24	24	24	24	24	24	24	24	24	22	22	21	25	25	24	24	24	24	27	22	26	25	25	24	25	25
eulimnogammarus_czerskii.63921	17	22	20	20	21	21	20	23	21	21	17	13	25	23	23	21	21	24	24	24	24	24	24	24	24	24	24	24	24	24	24	24	22	22	21	25	25	24	24	24	24	27	22	26	25	25	24	25	25
eulimnogammarus_cyaneus.58621	22	23	20	20	21	22	23	27	26	26	19	13	25	23	23	23	26	26	26	26	26	26	26	26	26	25	26	26	26	26	26	26	26	26	26	25	25	25	24	24	24	27	27	28	27	27	26	27	27
eulimnogammarus_cyaneus.58624	22	23	20	20	21	22	23	27	26	26	19	13	25	23	23	23	26	26	26	26	26	26	26	26	26	25	26	26	26	26	26	26	26	26	26	25	25	25	24	24	24	27	27	28	27	27	26	27	27
eulimnogammarus_ussolzewii.44002	21	22	20	22	21	22	22	23	23	23	17	11	25	23	23	22	24	24	24	24	24	24	24	24	24	24	24	24	24	24	24	24	24	24	24	25	25	24	24	24	24	28	26	27	26	26	25	26	26
parhyale_hawaiensis.3866	21	20	21	19	20	21	26	25	26	26	19	13	24	23	23	21	23	23	23	23	23	23	23	23	23	23	23	23	23	25	25	23	23	23	23	23	23	23	21	21	21	24	24	25	24	24	23	24	24
talitrus_saltator.2871	23	23	22	24	23	25	26	26	26	26	19	12	30	24	24	25	26	26	26	26	26	26	26	26	26	27	27	26	26	26	26	26	26	26	27	25	25	26	27	25	26	27	26	27	26	26	27	26	26
asprogammarus_rhodophthalmus.243	13	13	16	14	16	14	15	18	16	16	13	12	18	15	15	17	13	15	15	15	15	15	15	15	15	15	16	15	15	15	15	15	13	13	13	15	15	16	16	16	16	17	15	17	17	17	17	17	17
boeckaxelia_potanini.3913	17	13	17	15	17	16	16	20	20	20	16	12	17	16	16	17	14	16	16	16	16	16	16	16	16	16	16	16	16	16	16	16	15	15	14	15	15	17	17	16	17	19	17	19	19	19	19	19	19
odontogammarus_calcaratus.7424	17	13	18	16	18	17	19	22	24	24	17	12	17	16	16	17	16	16	16	16	16	16	16	16	16	16	16	16	16	16	16	16	16	16	16	16	16	17	17	17	17	19	20	20	20	20	20	20	20
macropereiopus_parvus.61624	16	13	17	14	17	15	17	19	20	20	15	12	17	16	16	17	15	16	16	16	16	16	16	16	16	16	16	16	16	16	16	16	15	15	15	15	15	17	17	16	17	19	17	19	19	19	19	19	19
heterogammarus_sophianosii.4528	16	13	17	16	18	16	17	20	22	22	16	12	17	16	16	16	15	15	15	15	15	15	15	15	15	15	15	15	15	15	15	15	15	15	15	14	16	16	16	16	16	18	18	18	18	18	18	18	18
eulimnogammarus_cyaneus.1512	15	13	17	15	17	16	17	20	21	21	16	12	16	15	15	16	15	15	15	15	15	15	15	15	15	15	15	15	15	15	15	15	15	15	15	15	15	16	16	15	16	18	17	18	18	18	18	18	18
micruropus_wahlii.45375	16	13	17	14	17	15	17	20	21	21	16	12	17	16	16	17	16	16	16	16	16	16	16	16	16	16	16	16	16	16	16	16	16	16	16	15	15	16	16	16	16	19	19	19	19	19	19	19	19
boeckaxelia_potanini.1752	20	18	20	19	21	19	22	21	22	22	15	9	23	21	21	20	22	22	22	22	22	22	22	22	22	22	22	22	22	22	22	22	22	22	22	20	20	21	21	21	21	26	24	24	24	24	24	24	24
eulimnogammarus_cyaneus.67655	17	16	19	18	19	18	17	18	19	19	15	10	23	20	20	19	18	21	21	21	21	21	21	21	21	21	20	21	21	21	21	21	18	18	18	18	20	20	20	20	20	25	20	23	23	23	23	23	23
eulimnogammarus_viridulus.52286	17	16	19	18	19	18	17	19	20	20	16	10	23	20	20	19	19	22	22	22	22	22	22	22	22	22	21	22	22	22	22	22	19	19	19	19	20	20	20	20	20	25	20	24	24	24	24	24	24
eulimnogammarus_czerskii.7330	16	16	19	18	19	18	17	18	18	18	15	10	23	20	20	19	18	21	21	21	21	21	21	21	21	21	20	21	21	21	21	21	18	18	18	18	20	20	20	20	20	25	19	23	23	23	23	23	23
eulimnogammarus_marituji.6236	17	16	19	18	19	18	18	18	19	19	15	10	23	20	20	19	18	21	21	21	21	21	21	21	21	21	20	21	21	21	21	21	18	18	18	18	20	20	20	20	20	25	20	23	23	23	23	23	23
eulimnogammarus_messerschmidtii.39518	17	16	19	18	19	18	17	18	18	18	15	10	23	20	20	19	18	21	21	21	21	21	21	21	21	21	20	21	21	21	21	21	18	18	18	18	20	20	20	20	20	25	19	23	23	23	23	23	23
ommatogammarus_flavus.8206	20	17	20	19	20	18	21	21	22	22	16	10	24	21	21	21	23	23	23	23	23	23	23	23	23	23	22	23	23	23	23	23	23	23	23	20	21	21	21	21	21	25	23	23	23	23	23	23	23
pallasea_grubei.17192	15	16	19	18	19	18	18	18	17	17	15	10	23	20	20	19	18	21	21	21	21	21	21	21	21	21	20	21	21	21	21	21	18	18	18	18	20	20	20	20	20	25	20	23	23	23	23	23	23
palicarinus_puzyllii.62403	16	16	19	18	19	18	18	18	19	19	15	10	23	20	20	19	19	21	21	21	21	21	21	21	21	21	20	21	21	21	21	21	18	18	18	18	20	20	20	20	20	25	20	23	23	23	23	23	23
hyalellopsis_carinata.65354	15	16	19	18	19	18	18	18	18	18	15	10	23	20	20	19	18	21	21	21	21	21	21	21	21	21	20	21	21	21	21	21	18	18	18	18	20	20	20	20	20	25	19	23	23	23	23	23	23
hyalellopsis_costata.7859	16	16	19	18	19	18	19	18	19	19	15	10	23	20	20	19	18	21	21	21	21	21	21	21	21	21	20	21	21	21	21	21	18	18	18	18	20	20	20	20	20	25	20	23	23	23	23	23	23
macropereiopus_parvus.22139	17	16	19	18	20	18	19	19	20	20	16	10	24	20	20	19	19	22	22	22	22	22	22	22	22	22	21	22	22	22	22	22	19	19	19	19	20	20	20	20	20	25	20	22	22	22	22	22	22
odontogammarus_calcaratus.20980	17	16	20	18	20	18	19	19	20	20	16	10	24	20	20	19	19	22	22	22	22	22	22	22	22	22	21	22	22	22	22	22	19	19	19	19	20	20	20	20	20	25	20	23	23	23	23	23	23
hyalellopsis_stebbingi.77317	15	15	18	18	19	18	18	18	18	18	15	10	23	20	20	19	18	21	21	21	21	21	21	21	21	21	20	21	21	21	21	21	18	18	19	18	20	20	20	20	20	25	19	23	23	23	23	23	23
heterogammarus_sophianosii.61003	16	16	19	18	19	18	18	18	19	19	15	10	23	20	20	19	19	20	20	20	20	20	20	20	20	20	20	20	20	20	20	20	18	18	18	18	20	19	19	19	19	25	20	22	22	22	22	22	22
pallasea_cancelloides_1.13269	16	16	19	18	20	19	18	18	19	19	15	10	23	20	20	19	19	21	21	21	21	21	21	21	21	21	20	21	21	21	21	21	19	19	19	18	20	20	20	20	20	25	20	23	23	23	23	23	23
eulimnogammarus_marituji.6235	19	16	19	18	19	18	19	20	20	20	15	10	23	20	20	19	21	21	21	21	21	21	21	21	21	21	20	21	21	21	21	21	21	21	21	18	20	20	20	20	20	25	23	23	23	23	23	23	23
hyalellopsis_setosa.79891	15	14	18	18	19	18	18	18	18	18	14	9	22	20	20	18	18	20	20	20	20	20	20	20	20	20	20	20	20	20	20	20	18	18	18	18	19	19	19	19	19	24	19	22	22	22	22	22	22
homalogammarus_brandtii.2342	16	16	19	17	19	18	17	18	19	19	15	10	22	20	20	19	19	20	20	20	20	20	20	20	20	20	20	20	20	20	20	20	18	18	18	18	20	20	20	20	20	24	20	22	22	22	22	22	22
echinogammarus_veneris.12047	19	16	19	19	21	20	20	22	22	22	16	10	22	21	21	19	21	21	21	21	21	21	21	21	21	21	21	21	21	22	22	21	21	21	21	20	20	20	20	20	20	25	23	23	23	23	23	23	23
gammarus_chevreuxi.4662	19	16	19	17	19	17	20	21	22	22	16	10	22	20	20	19	21	21	21	21	21	21	21	21	21	21	20	21	21	21	21	21	21	21	21	18	20	19	19	19	19	24	22	22	22	22	22	22	22
linevichella_vortex.56934	16	16	19	18	19	18	17	18	19	19	15	10	24	20	20	19	19	21	21	21	21	21	21	21	21	21	20	21	21	21	21	21	19	19	19	19	20	20	20	20	20	25	20	23	23	23	23	23	23
micruropus_glaber.31522	15	16	19	18	19	18	17	18	18	18	15	10	24	20	20	19	18	21	21	21	21	21	21	21	21	21	20	21	21	21	21	21	19	18	19	19	20	20	20	20	20	25	19	23	23	23	23	23	23
micruropus_wahlii.44950	17	16	19	18	19	18	18	18	19	19	15	10	24	20	20	19	19	22	22	22	22	22	22	22	22	22	21	22	22	22	22	22	19	19	19	20	21	20	20	20	20	25	21	24	24	24	24	24	24
gammarus_lacustris.25531	18	16	19	18	19	18	17	18	19	19	15	9	23	20	20	19	19	20	20	20	20	20	20	20	20	20	20	20	20	20	20	20	20	20	20	20	20	20	21	20	21	24	21	22	22	22	22	22	22
parhyale_hawaiensis.13286	20	15	20	17	19	18	19	20	21	21	15	10	20	19	19	18	19	19	19	19	19	19	19	19	19	18	18	19	19	19	19	19	19	19	19	18	18	18	18	17	18	22	20	20	20	20	19	20	20
talitrus_saltator.52974	21	16	21	18	19	19	17	18	18	18	14	10	22	20	20	19	18	20	20	20	20	20	20	20	20	19	19	20	20	20	20	20	18	18	18	20	19	19	19	18	18	24	20	21	21	21	21	21	21
talitrus_saltator.52975	21	16	21	18	19	19	17	18	18	18	14	10	22	20	20	19	18	20	20	20	20	20	20	20	20	19	19	20	20	20	20	20	18	18	18	20	19	19	19	18	18	24	20	21	21	21	21	21	21
bragasellus_molinai.1840	23	21	23	19	18	23	26	23	24	24	17	13	20	18	18	18	20	20	20	20	20	20	20	20	20	19	20	20	20	20	20	20	20	20	20	20	20	20	21	19	18	23	22	22	22	22	21	22	22
proasellus_aragonensis.82106	19	20	24	20	19	21	20	22	20	20	17	14	21	19	19	18	17	20	20	20	20	20	20	20	20	19	20	20	20	21	21	20	18	18	17	19	19	19	20	19	19	21	19	23	22	22	21	22	22
proasellus_cantabricus.74737	23	20	23	20	19	21	24	22	22	22	16	13	22	20	20	19	21	21	21	21	21	21	21	21	21	20	20	21	21	22	22	21	21	21	20	20	20	20	20	19	19	21	23	23	22	22	21	22	22
proasellus_ebrensis.74025	23	20	23	20	19	21	24	22	22	22	16	13	22	20	20	19	21	21	21	21	21	21	21	21	21	20	20	21	21	22	22	21	21	21	20	20	20	20	20	19	19	21	23	23	22	22	21	22	22
proasellus_escolai.54993	19	20	23	20	19	21	21	22	20	20	16	14	22	19	19	19	18	21	21	21	21	21	21	21	21	21	21	21	21	22	22	21	19	19	17	21	20	20	21	19	19	21	19	23	22	22	22	22	22
proasellus_grafi.68792	20	20	23	20	19	21	20	22	21	21	16	14	22	19	19	19	17	21	21	21	21	21	21	21	21	20	21	21	21	21	21	21	19	19	18	20	20	20	21	19	19	21	19	22	22	22	21	22	22
proasellus_meridianus.31933	23	20	23	19	19	22	22	22	23	23	17	14	21	19	19	19	20	20	20	20	20	20	20	20	20	20	20	20	20	21	21	20	20	20	20	20	20	20	20	19	19	21	22	22	21	21	21	21	21
proasellus_jaloniacus.13011	22	20	23	19	18	20	23	22	22	22	16	13	22	20	20	20	22	22	22	22	22	22	22	22	22	21	21	22	22	23	23	22	22	22	21	21	20	20	21	20	20	21	23	23	22	22	21	22	22
proasellus_solanasi.21000	20	20	23	20	19	21	21	22	21	21	16	14	22	19	19	19	18	21	21	21	21	21	21	21	21	21	21	21	21	22	22	21	19	19	17	21	20	20	21	19	19	21	19	23	22	22	22	22	22
proasellus_racovitzai.18810	22	19	23	20	19	21	22	22	22	22	16	13	22	19	19	19	20	20	20	20	20	20	20	20	20	20	20	20	20	21	21	20	20	20	20	20	20	20	20	19	19	21	22	22	21	21	21	21	21
proasellus_racovitzai.18811	19	19	23	20	19	21	20	20	19	19	15	13	22	19	19	18	17	20	20	20	20	20	20	20	20	19	20	20	20	21	21	20	18	18	18	19	19	19	20	19	19	21	18	22	21	21	20	21	21
proasellus_assaforensis.49433	19	20	23	20	19	21	20	21	20	20	16	14	22	19	19	19	18	21	21	21	21	21	21	21	21	20	21	21	21	21	21	21	18	18	18	20	20	20	21	19	19	21	19	22	22	22	21	22	22
proasellus_rectus.20805	19	20	23	20	19	21	20	22	20	20	16	14	22	19	19	19	17	21	21	21	21	21	21	21	21	20	21	21	21	21	21	21	19	19	18	20	20	20	21	19	19	21	19	22	22	22	21	22	22
proasellus_karamani.29062	23	20	24	19	18	20	22	23	23	23	16	12	20	18	18	18	20	20	20	20	20	20	20	20	20	19	20	20	20	20	20	20	20	20	20	18	18	19	20	18	18	21	23	23	22	22	22	22	22
proasellus_arthrodilus.69463	18	20	23	20	19	21	19	19	17	17	15	13	21	19	19	18	17	21	21	21	21	21	21	21	21	20	21	21	21	21	21	21	18	18	18	20	20	20	21	19	19	21	19	22	22	22	21	22	22
proasellus_coxalis.59274	22	19	23	17	17	20	21	23	23	23	17	13	20	18	18	18	20	20	20	20	20	20	20	20	20	19	20	20	20	21	21	20	20	20	20	18	18	19	20	18	18	21	23	23	22	22	22	22	22
proasellus_parvulus.33813	21	18	22	18	17	20	24	21	21	21	15	12	20	18	18	18	21	21	21	21	21	21	21	21	21	21	21	21	21	21	21	21	21	21	21	20	19	20	21	19	19	21	25	25	24	24	23	24	24
proasellus_cavaticus.87039	22	20	23	18	17	20	24	23	24	24	18	13	22	20	20	20	23	23	23	23	23	23	23	23	23	22	22	23	23	23	23	23	23	23	22	21	21	22	23	21	21	21	24	24	23	23	22	23	23
proasellus_beticus.55456	15	19	18	15	16	16	17	18	16	16	12	10	16	14	14	13	13	15	15	15	15	15	15	15	15	15	15	15	15	16	16	15	13	13	12	15	15	14	14	13	13	14	13	16	16	16	15	16	16
proasellus_ibericus.19263	15	19	18	15	16	16	15	18	16	16	12	10	16	14	14	13	13	15	15	15	15	15	15	15	15	15	15	15	15	16	16	15	14	14	14	15	15	15	15	14	14	15	13	16	16	16	15	16	16
proasellus_margalefi.14279	14	18	18	19	19	19	17	19	18	18	13	25	22	18	18	17	14	18	18	18	18	18	18	18	18	17	18	18	18	19	19	18	15	15	15	17	18	19	19	18	18	18	14	18	18	18	17	18	18
carcinus_maenas.70332	18	17	18	16	17	18	19	21	22	22	16	13	24	20	20	19	20	20	20	20	20	20	20	20	20	20	20	20	20	21	21	20	20	20	19	19	20	20	20	19	20	25	22	21	22	22	21	22	22
portunus_trituberculatus.36812	15	14	17	15	13	15	20	24	26	26	19	15	21	19	19	19	19	19	19	19	19	19	19	19	19	18	18	19	19	20	20	19	19	19	18	18	18	18	18	17	17	27	22	21	22	22	21	22	22
carcinus_maenas.70333	16	16	18	15	15	18	19	22	23	23	17	13	18	17	17	16	16	17	17	17	17	17	17	17	17	16	16	17	17	17	17	17	16	16	16	16	17	16	16	15	16	23	17	18	17	17	17	17	17
eriocheir_sinensis_2.18813	18	19	19	17	18	19	20	23	25	25	18	13	16	17	17	14	15	15	15	15	15	15	15	15	15	15	15	15	15	16	16	15	15	15	14	15	15	15	15	14	14	21	18	17	18	18	17	18	18
scylla_olivacea.38236	17	18	19	14	16	18	17	21	22	22	16	11	19	20	20	17	19	19	19	19	19	19	19	19	19	18	18	19	19	20	20	19	19	19	18	19	19	18	18	17	18	24	17	17	17	17	17	17	17
litopenaeus_vannamei_1.22125	15	17	18	15	16	17	17	22	22	22	18	12	20	17	17	18	13	15	15	15	15	15	15	15	15	14	16	15	15	16	16	15	14	14	14	15	15	16	17	15	14	22	14	17	17	17	16	17	17
penaeus_monodon_1.56945	15	17	19	16	16	18	16	21	21	21	17	13	21	16	16	17	14	16	16	16	16	16	16	16	16	15	17	16	16	17	17	16	15	15	16	16	16	16	17	16	16	22	15	18	18	18	17	18	18
procambarus_clarkii_1.31176	24	21	23	20	19	19	27	20	21	21	15	11	23	20	20	20	19	19	19	19	19	19	19	19	19	18	19	19	19	18	18	19	19	19	19	18	19	19	19	19	19	23	20	20	20	20	19	20	20
neomysis_awatschensis.21924	16	14	17	17	18	18	18	18	18	18	14	12	24	20	20	21	19	20	20	20	20	20	20	20	20	21	20	20	20	20	20	20	20	20	20	21	20	20	20	21	20	22	17	17	18	18	19	18	18
ixodes_scapularis.16678	22	21	22	19	22	20	25	26	26	26	19	13	23	22	22	22	20	20	20	20	20	20	20	20	20	19	20	20	20	20	20	20	20	19	20	20	20	22	21	19	19	26	22	22	22	22	21	22	22
calanus_finmarchicus_1.22433	20	20	20	19	20	18	21	21	22	22	16	11	22	19	19	22	21	21	21	21	21	21	21	21	21	20	21	21	21	20	20	21	21	21	21	20	19	20	19	19	19	26	21	20	21	21	20	21	21
calanus_finmarchicus_1.46485	18	20	20	16	14	16	25	23	19	19	14	11	21	18	18	19	18	18	18	18	18	18	18	18	18	18	19	18	18	18	18	18	18	18	19	18	18	19	19	18	18	22	18	18	18	18	18	18	18
calanus_finmarchicus_1.59894	15	13	16	18	17	17	14	17	16	16	13	10	17	15	15	15	14	14	14	15	15	15	15	15	15	15	15	14	15	14	14	15	14	14	14	14	14	15	16	15	16	16	14	15	15	15	16	15	15
eurytemora_affinis.37128	22	25	23	24	23	23	21	21	21	21	16	14	20	18	18	21	19	19	19	19	19	19	19	19	19	19	19	19	19	19	19	19	19	19	19	18	18	19	19	19	19	19	17	17	17	17	17	17	17
calanus_finmarchicus_1.62768	19	22	21	20	18	20	19	22	20	20	16	12	21	18	18	18	17	19	19	19	19	19	19	19	19	18	19	19	19	19	19	19	17	17	17	19	20	18	19	17	17	21	16	18	18	18	17	18	18
calanus_finmarchicus_1.62769	19	22	21	20	18	20	19	22	20	20	16	12	21	18	18	18	17	19	19	19	19	19	19	19	19	18	19	19	19	19	19	19	17	17	17	19	20	18	19	17	17	21	16	18	18	18	17	18	18
caligus_rogercresseyi.3461	19	19	19	24	23	23	23	24	25	25	18	12	24	19	19	18	18	18	18	18	18	18	18	18	18	18	19	18	18	18	18	18	18	18	19	19	19	20	20	19	19	21	17	17	17	17	17	17	17
lepeophtheirus_salmonis.15809	21	21	21	22	22	22	23	22	22	22	16	12	25	22	22	23	22	22	22	22	22	22	22	22	22	21	23	22	22	21	21	22	22	21	22	20	23	22	23	21	21	24	19	19	19	19	18	19	19
tigriopus_californicus_1.9464	18	23	25	21	21	22	21	20	19	19	15	12	21	20	20	18	17	21	21	21	21	21	21	21	21	19	21	21	21	20	20	21	18	18	17	20	21	18	21	19	19	25	17	21	21	21	19	21	21
tigriopus_japonicus.48725	18	22	24	19	20	20	20	21	20	20	16	13	22	19	19	20	19	21	21	21	21	21	21	21	21	20	20	21	22	20	20	21	19	19	18	19	21	18	20	19	19	25	19	21	21	21	20	21	21
tigriopus_kingsejongensis.36652	19	22	26	20	18	20	21	23	19	19	17	14	19	18	18	18	18	19	19	19	19	19	19	19	19	18	19	19	18	18	18	19	19	20	19	18	18	18	18	17	18	20	18	20	20	20	18	20	20
eurytemora_affinis.13852	19	20	20	20	20	19	18	21	21	21	16	11	17	18	18	16	16	17	17	17	17	17	17	17	17	16	17	17	17	16	16	17	16	16	16	15	19	18	19	17	17	17	15	16	16	16	15	16	16
eurytemora_affinis.86504	17	19	19	20	21	20	18	21	22	22	16	11	14	14	14	14	13	13	13	13	13	13	13	13	13	12	14	13	13	13	13	13	13	14	14	12	13	14	14	12	12	13	14	13	13	13	12	13	13
eucyclops_serrulatus.25617	17	18	19	18	18	17	19	19	19	19	15	10	18	13	13	13	12	12	12	12	12	12	12	12	12	12	14	12	12	12	12	12	12	12	12	12	13	13	12	12	12	14	13	14	14	14	14	14	14
eucyclops_serrulatus.8657	21	21	21	21	21	22	17	26	24	24	17	11	22	17	17	19	18	18	18	18	18	18	18	18	18	18	18	18	18	18	18	18	18	18	18	18	17	18	17	18	18	18	17	16	17	17	18	17	17
paracyclopina_nana.3417	20	23	24	21	23	23	22	24	20	20	16	11	20	17	17	18	16	18	18	18	18	18	18	18	18	17	17	18	18	18	18	18	16	16	16	17	18	17	17	17	17	18	15	17	16	16	16	16	16
paracyclopina_nana.3418	23	24	24	22	24	24	22	26	24	24	18	11	20	18	18	19	19	19	19	19	19	19	19	19	19	18	18	19	19	19	19	19	19	19	19	17	19	17	17	17	17	18	17	18	17	17	16	17	17
paracyclopina_nana.3419	21	23	24	21	23	23	21	24	21	21	16	11	20	17	17	18	17	18	18	18	18	18	18	18	18	17	17	18	18	18	18	18	18	18	18	17	18	17	17	17	17	18	15	17	16	16	16	16	16
lepeophtheirus_salmonis.14416	19	19	20	19	17	19	25	25	24	24	18	13	19	16	16	15	18	18	18	18	18	18	18	18	18	17	18	18	18	18	18	18	18	18	17	17	16	18	18	17	17	20	19	19	19	19	18	19	19
astacus_astacus.18123	20	19	21	19	17	20	22	22	24	24	18	13	26	22	22	22	22	22	22	22	22	22	22	22	22	22	22	22	22	21	21	22	22	22	22	20	22	22	21	22	22	21	22	21	22	22	22	22	22
astacus_leptodactylus_3.49658	20	19	21	19	17	21	23	22	23	23	18	13	26	23	23	23	22	22	22	22	22	22	22	22	22	22	23	22	22	21	21	22	22	22	22	21	22	22	21	22	22	22	22	22	22	22	22	22	22
procambarus_clarkii_1.2905	19	19	21	19	17	20	24	21	23	23	17	14	26	22	22	22	22	22	22	22	22	22	22	22	22	21	23	22	22	21	21	22	22	22	22	21	22	21	22	21	21	23	23	22	23	23	22	23	23
procambarus_clarkii_2.14441	19	19	21	19	17	20	24	21	23	23	17	14	26	22	22	22	22	22	22	22	22	22	22	22	22	21	23	22	22	21	21	22	22	22	22	21	22	21	22	21	21	23	23	22	23	23	22	23	23
cherax_quadricarinatus_2.97685	19	20	21	21	19	20	25	23	26	26	20	15	27	26	26	24	24	25	25	25	25	25	25	25	25	24	25	25	25	25	25	25	24	25	24	25	26	25	25	25	25	26	24	24	25	25	24	25	25
homarus_americanus.57119	20	18	21	19	19	20	19	25	27	27	20	14	31	25	25	25	25	25	25	25	25	25	25	25	25	26	26	25	25	25	25	25	24	24	25	25	25	26	25	24	25	24	25	25	26	26	27	25	25
cancer_borealis.7482	20	19	19	21	19	19	19	21	21	21	15	11	28	23	23	22	23	23	23	23	23	23	23	23	23	22	23	23	23	22	22	23	23	23	23	23	23	24	22	23	22	21	21	21	21	21	20	21	21
carcinus_maenas.81993	14	17	18	21	21	18	18	24	19	19	18	12	27	21	21	22	19	21	21	21	21	21	21	21	21	21	21	21	21	21	21	21	19	19	20	23	21	23	21	22	21	26	16	19	19	19	18	19	19
portunus_trituberculatus.11198	15	17	16	20	20	20	20	22	18	18	15	13	26	21	21	20	20	21	21	21	21	21	21	21	21	21	22	21	21	21	21	21	19	19	20	22	22	23	23	21	21	21	17	18	18	18	18	18	18
scylla_olivacea.79183	16	19	18	23	21	20	20	22	19	19	16	13	29	23	23	23	22	23	23	23	23	23	23	23	23	23	23	23	23	23	23	23	21	21	20	24	24	24	24	23	23	23	20	21	21	21	21	21	21
scylla_paramamosain.497	17	18	18	22	20	19	21	22	20	20	16	13	29	23	23	22	21	23	23	23	23	23	23	23	23	22	23	23	23	22	22	23	20	21	20	24	23	23	23	23	22	24	19	21	21	21	20	21	21
scylla_olivacea.79185	18	19	18	23	21	20	20	22	22	22	17	13	29	23	23	23	22	23	23	23	23	23	23	23	23	23	23	23	23	23	23	23	22	22	22	24	24	24	24	23	23	23	20	21	21	21	21	21	21
eriocheir_sinensis_2.40336	13	15	14	16	16	16	19	18	18	18	15	12	24	22	22	19	18	20	20	20	20	20	20	20	20	19	21	20	20	20	20	20	19	19	19	20	21	22	22	21	20	21	16	18	18	18	17	18	18
euphausia_superba.12949	12	16	13	13	13	11	16	14	15	15	11	8	25	21	21	17	20	21	21	21	21	21	21	21	21	20	20	21	21	21	21	21	20	20	19	20	20	19	21	19	20	20	16	17	17	17	16	17	17
bragasellus_molinai.37759	17	17	19	17	19	17	20	19	19	19	14	11	29	24	24	23	23	25	25	25	25	25	25	25	25	26	25	25	25	25	25	25	23	23	23	24	24	24	23	24	24	25	25	27	27	27	28	27	27
proasellus_aragonensis.5025	16	16	17	15	17	16	18	21	21	21	16	12	29	24	24	22	24	24	24	24	24	24	24	24	24	24	24	24	24	24	24	24	24	24	24	24	25	23	22	23	23	28	26	25	26	26	27	26	26
proasellus_ibericus.40990	16	16	17	15	17	16	17	21	21	21	16	12	29	23	23	22	24	24	24	24	24	24	24	24	24	25	24	24	24	24	24	24	24	24	24	24	24	24	23	24	24	27	27	26	27	27	27	27	27
proasellus_solanasi.83375	16	16	17	15	17	16	18	22	22	22	16	13	29	23	23	22	24	24	24	24	24	24	24	24	24	25	24	24	24	24	24	24	24	24	24	24	24	24	23	24	24	27	27	26	27	27	27	27	27
proasellus_rectus.77210	16	16	17	15	17	16	18	20	21	21	16	12	29	23	23	22	24	24	24	24	24	24	24	24	24	24	24	24	24	24	24	24	24	24	24	24	24	24	23	24	24	28	26	25	26	26	27	26	26
proasellus_coiffaiti.79872	17	17	18	15	17	16	20	20	22	22	16	13	28	25	25	24	23	23	23	23	23	23	23	23	23	23	23	23	23	23	23	23	23	23	23	22	24	24	23	24	24	29	24	24	24	24	24	24	24
bragasellus_peltatus.62818	17	17	17	15	17	15	19	20	19	19	14	10	26	22	22	20	22	22	22	22	22	22	22	22	22	22	22	22	22	22	22	22	22	22	22	23	23	21	20	21	21	26	23	24	23	23	23	23	23
eulimnogammarus_cyaneus.325	19	21	22	19	20	20	19	19	20	20	16	11	22	20	20	19	19	21	21	21	21	21	21	21	21	20	21	21	21	21	21	21	19	19	19	19	20	21	21	21	21	25	22	25	24	24	23	24	24
eulimnogammarus_czerskii.10258	20	21	22	19	20	20	19	20	22	22	16	11	22	20	20	19	20	21	21	21	21	21	21	21	21	20	21	21	21	21	21	21	20	20	20	19	20	21	21	21	21	25	24	25	24	24	23	24	24
hyalellopsis_stebbingi.36667	21	22	22	19	21	21	18	20	22	22	16	11	23	21	21	20	21	21	21	21	21	21	21	21	21	21	21	21	21	21	21	21	21	20	21	20	21	21	22	21	21	25	24	24	25	25	24	25	25
pallasea_grubei.7226	20	21	22	19	20	20	19	21	22	22	16	12	23	21	21	20	21	21	21	21	21	21	21	21	21	21	21	21	21	21	21	21	21	20	21	20	21	21	22	21	21	26	24	26	25	25	24	25	25
poekilogammarus_pictoides.74606	22	23	23	20	21	21	20	23	24	24	18	12	23	22	22	21	23	23	23	23	23	23	23	23	23	22	23	23	23	23	23	23	23	22	23	21	22	23	24	23	23	27	27	27	27	27	26	27	27
hyalellopsis_carinata.16779	20	21	22	19	20	20	19	20	22	22	16	11	22	20	20	19	20	21	21	21	21	21	21	21	21	20	21	21	21	21	21	21	20	20	20	19	20	21	21	21	21	25	24	25	24	24	23	24	24
hyalellopsis_setosa.56161	20	21	22	19	20	20	18	21	23	23	17	12	23	20	20	20	20	21	21	21	21	21	21	21	21	20	21	21	21	21	21	21	20	20	20	19	20	21	21	21	21	25	24	25	24	24	24	24	24
hyalellopsis_setosa.56162	20	21	22	19	20	20	19	21	23	23	17	12	23	20	20	20	20	21	21	21	21	21	21	21	21	20	21	21	21	21	21	21	20	20	20	19	20	21	21	21	21	25	24	25	24	24	23	24	24
homalogammarus_brandtii.36551	22	21	24	22	24	23	23	22	23	23	16	12	28	24	24	23	24	25	25	25	25	25	25	25	25	24	25	25	25	25	25	25	24	23	24	23	24	25	25	25	25	26	27	28	28	28	27	28	28
pachyschesis_branchialis.56268	18	21	23	22	23	23	20	20	20	20	15	13	28	23	23	22	21	24	24	24	24	24	24	24	24	23	24	24	24	24	24	24	21	20	21	22	23	24	25	24	24	25	23	26	26	26	25	26	26
micruropus_glaber.59646	16	19	19	16	16	17	18	17	17	17	14	10	24	21	21	21	19	21	21	21	21	21	21	21	21	21	21	21	21	21	21	21	19	19	19	21	21	21	21	21	21	27	22	26	25	25	24	25	25
gammarus_lacustris.67954	21	22	24	20	21	20	20	19	20	20	15	9	25	20	20	20	20	21	21	21	21	21	21	21	21	21	21	21	21	21	21	21	20	19	20	20	20	21	21	21	21	22	23	25	25	25	25	25	25
talitrus_saltator.64190	21	20	20	20	22	22	21	17	18	18	13	11	25	19	19	18	17	18	18	18	18	18	18	18	18	18	18	18	18	19	19	18	16	16	16	19	19	18	19	19	18	23	19	21	20	20	20	20	20
talitrus_saltator.64193	21	20	20	20	22	22	21	17	18	18	13	11	25	19	19	18	17	18	18	18	18	18	18	18	18	18	18	18	18	19	19	18	16	16	16	19	19	18	19	19	18	23	19	21	20	20	20	20	20
talitrus_saltator.64191	21	20	20	20	22	22	21	17	18	18	13	11	25	19	19	18	17	18	18	18	18	18	18	18	18	18	18	18	18	19	19	18	16	16	16	19	19	18	19	19	18	23	19	21	20	20	20	20	20
procambarus_clarkii_1.19862	17	21	22	22	21	22	19	21	19	19	17	13	22	19	19	18	17	18	18	18	18	18	18	18	18	18	18	18	18	18	18	18	16	16	15	17	18	19	18	19	19	22	18	21	21	21	21	21	21
procambarus_clarkii_2.8025	17	21	22	22	21	22	19	21	19	19	17	13	22	19	19	18	17	18	18	18	18	18	18	18	18	18	18	18	18	18	18	18	16	16	15	17	18	19	18	19	19	22	18	21	21	21	21	21	21
carcinus_maenas.90040	13	14	14	14	15	15	18	15	15	15	11	9	22	19	19	18	17	18	18	18	18	18	18	18	18	18	18	18	18	18	18	18	18	18	18	18	19	18	18	19	19	22	16	17	17	17	17	17	17
scylla_olivacea.24367	18	14	18	18	19	17	20	21	21	21	15	8	21	19	19	20	20	20	20	20	20	20	20	20	20	20	20	20	19	20	20	20	20	20	20	19	19	19	18	19	20	23	20	20	20	20	20	20	20
eriocheir_sinensis_2.19298	16	16	16	18	19	17	15	15	17	17	13	9	18	17	17	16	15	15	15	15	15	15	15	15	15	15	16	15	15	15	15	15	15	15	15	14	15	15	16	15	15	19	16	16	16	16	16	16	16
eurytemora_affinis.8718	22	17	20	17	15	17	25	23	23	23	17	11	19	18	18	18	18	18	18	18	18	18	18	18	18	17	18	18	18	18	18	18	18	18	18	18	20	20	20	19	18	21	17	18	18	18	17	18	18
eurytemora_affinis.8719	14	16	17	15	14	16	20	20	17	17	15	11	19	16	16	16	15	16	16	16	16	16	16	16	16	15	16	16	16	16	16	16	15	15	14	16	18	18	18	17	16	20	14	16	16	16	15	16	16
eurytemora_affinis.65856	19	22	19	16	16	14	20	27	25	25	18	12	18	16	16	16	17	17	17	17	17	17	17	17	17	16	16	17	17	17	17	17	17	17	16	17	16	17	17	16	15	21	18	18	18	18	17	18	18
calanus_finmarchicus_1.10913	12	9	11	12	11	12	12	14	14	14	12	10	13	10	10	11	10	10	10	10	10	10	10	10	10	9	10	10	10	9	9	10	10	10	10	10	10	10	11	10	10	12	10	10	10	10	9	10	10
tigriopus_japonicus.5616	16	17	16	17	19	15	17	24	23	23	18	12	25	21	21	22	19	21	21	21	21	21	21	21	21	21	20	21	21	22	22	21	20	20	19	22	21	22	22	21	21	25	20	21	22	22	22	22	22
tigriopus_kingsejongensis.17042	19	17	19	18	20	20	21	23	24	24	18	12	20	18	18	18	17	17	17	17	17	17	17	17	17	17	19	17	17	17	17	17	17	17	18	17	17	18	17	17	17	21	21	19	20	20	20	20	20
micruropus_wahlii.20525	12	11	12	11	12	12	14	15	12	12	11	8	10	9	9	10	8	9	9	10	10	10	10	10	10	10	10	9	9	9	9	10	9	9	9	8	9	10	11	10	10	12	9	10	10	10	10	10	10
hyalella_azteca_3.8858	16	15	14	14	14	13	18	23	25	25	18	12	15	15	15	14	13	13	13	14	14	14	14	14	14	12	15	13	13	12	12	14	13	13	14	14	14	14	15	13	13	18	13	13	14	14	12	14	14
hyalella_azteca_3.8859	17	16	14	15	14	14	17	24	26	26	18	13	14	15	15	13	12	12	12	13	13	13	13	13	13	12	14	12	12	12	12	13	12	12	13	13	13	13	14	12	12	17	12	12	13	13	12	13	13
neomysis_awatschensis.20451	17	17	19	16	18	16	18	18	17	17	12	8	21	18	18	20	19	19	19	19	19	19	19	19	19	18	19	19	19	19	19	19	19	19	19	16	18	19	17	17	18	21	22	22	22	22	21	22	22
neomysis_awatschensis.9160	15	15	16	15	15	16	13	17	17	17	13	8	15	13	13	13	13	13	13	13	13	13	13	13	13	14	13	13	13	13	13	13	13	13	13	11	13	13	13	13	14	17	16	16	16	16	17	16	16
neomysis_awatschensis.9161	15	15	16	15	15	16	13	17	17	17	13	8	15	13	13	13	13	13	13	13	13	13	13	13	13	14	13	13	13	13	13	13	13	13	13	11	13	13	13	13	14	17	16	16	16	16	17	16	16
neomysis_awatschensis.4118	14	15	13	13	14	13	15	13	13	13	10	7	15	16	16	15	14	14	14	14	14	14	14	14	14	13	15	14	14	14	14	14	14	14	14	14	14	14	14	14	14	17	14	14	14	14	13	14	14
proasellus_cavaticus.70370	13	13	13	14	14	15	15	17	15	15	12	9	11	11	11	11	11	12	12	12	12	12	12	12	12	11	13	12	13	12	12	12	12	12	12	11	12	11	11	11	10	12	11	12	12	12	11	12	12
calanus_finmarchicus_1.8461	14	18	13	11	10	13	14	11	10	10	7	6	8	8	8	8	8	8	8	8	8	8	8	8	8	8	8	8	9	8	8	8	8	8	8	7	8	8	8	9	9	9	9	9	9	9	9	9	9
euphausia_superba.39004	9	14	10	12	13	10	11	10	11	11	8	7	10	9	9	12	9	9	9	9	9	9	9	9	9	9	9	9	9	9	9	9	9	10	9	8	9	10	10	10	10	10	9	8	8	8	8	8	8
macrobrachium_nipponense.40541	11	15	10	13	13	12	9	11	13	13	10	7	9	10	10	10	9	9	9	10	10	10	10	10	10	10	10	9	10	8	8	10	8	8	8	8	9	10	10	10	10	11	10	10	10	10	10	10	10
parhyale_hawaiensis.8542	7	12	7	6	6	5	6	8	8	8	6	7	6	6	6	5	6	6	6	6	6	6	6	6	6	6	6	6	6	6	6	6	6	6	6	6	6	6	5	5	5	6	5	6	5	5	5	5	5
talitrus_saltator.14971	9	11	10	9	9	9	6	9	8	8	6	4	5	5	5	4	7	6	6	6	6	6	6	6	6	5	6	6	6	6	6	6	5	5	5	5	6	5	5	5	5	8	7	6	6	6	6	6	6
[truncated: 366 more columns]
